# Supplementary material for: The DNA repair protein DNA-PKcs modulates synaptic plasticity via PSD-95 phosphorylation and stability
Source: EMBO Rep. 2024 Jul 31;25(8):27. doi: 10.1038/s44319-024-00198-3 (PMC11315936; doi:10.1038/s44319-024-00198-3)
Supplement: Supplementary file 3 — Dataset EV1 [file 44319_2024_198_MOESM3_ESM.xlsx]

## Sheet: Ratio Analysis
Ratio Analysis for Paired Antibodies
Antibody List			Signal Ratio					Fold Change
			WT T0	WT T5	KO T0	KO T5		WT T5/WT T0	KO T5/KO T0	KO T0/WT T0	KO T5/WT T5
14-3-3 beta/zeta (Phospho-Ser184/186)		14-3-3 beta/zeta (Ab-184/186)	0.776596	0.69	0.644681	0.659066		0.888493	1.02231	0.830137	0.955168
14-3-3 theta/tau (Phospho-Ser232)		14-3-3 theta/tau (Ab-232)	3.99632	4.00655	4.90297	4.169		1.00256	0.850301	1.22687	1.04055
14-3-3 zeta (Phospho-Ser58)		14-3-3 zeta (Ab-58)	0.985136	0.914996	0.898533	1.5599		0.928801	1.73605	0.91209	1.70482
14-3-3 zeta/delta (Phospho-Thr232)		14-3-3 zeta/delta (Ab-232)	0.143943	0.134445	0.168565	0.177231		0.934014	1.05141	1.17105	1.31824
4E-BP1 (Phospho-Thr36)		4E-BP1 (Ab-36)	1.61706	1.32963	1.51274	1.36121		0.822247	0.899829	0.935487	1.02375
4E-BP1 (Phospho-Thr45)		4E-BP1 (Ab-45)	1.48356	1.32863	1.25497	1.2597		0.895564	1.00376	0.845919	0.948122
4E-BP1 (Phospho-Ser65)		4E-BP1 (Ab-65)	0.0770323	0.123036	0.135222	0.0887209		1.5972	0.656111	1.7554	0.721097
4E-BP1 (Phospho-Thr70)		4E-BP1 (Ab-70)	0.750588	0.794118	0.756944	0.884912		1.05799	1.16906	1.00847	1.11433
6-phosphofructo-2-kinase/fructose-2,6-biphosphatase 2 (PFKFB2) (Phospho-Ser483)		6-phosphofructo-2-kinase/fructose-2,6-biphosphatase 2 (PFKFB2) (Ab-483)	1.04313	1.02094	1.11142	1.04306		0.978725	0.938494	1.06546	1.02167
Abl1 (Phospho-Tyr204)		Abl1 (Ab-204)	0.196327	0.104576	0.179069	0.200278		0.532665	1.11844	0.912099	1.91514
Abl1 (Phospho-Thr754/735)		Abl1 (Ab-754/735)	1.15477	1.05649	1.08281	1.11456		0.91489	1.02932	0.937684	1.05496
ACC1 (Phospho-Ser79)		ACC1 (Ab-79)	0.719108	0.784645	0.754744	0.823045		1.09114	1.0905	1.04956	1.04894
ACC1 (Phospho-Ser80)		ACC1 (Ab-80)	0.403887	0.331149	0.411344	0.384169		0.819906	0.933935	1.01846	1.16011
Actin Pan (a/b/g) (Phospho-Tyr55/53)		Actin Pan (a/b/g) (Ab-55/53)	0.671198	0.653272	0.825767	0.798929		0.973291	0.967499	1.23029	1.22297
ADD1 (Phospho-Ser726)		ADD1 (Ab-726)	1.03242	0.877481	0.752396	0.926554		0.849923	1.23147	0.728766	1.05592
AFX/FOXO4 (Phospho-Ser197)		AFX/FOXO4 (Ab-197)	0.832036	0.768712	0.52811	0.616085		0.923893	1.16659	0.63472	0.801451
AKT1 (Phospho-Ser124)		AKT1 (Ab-124)	0.721695	0.777703	0.772066	0.847125		1.07761	1.09722	1.0698	1.08927
AKT1 (Phospho-Ser246)		AKT1 (Ab-246)	1.26244	1.16743	0.974692	1.1354		0.924738	1.16488	0.772068	0.972563
AKT1 (Phospho-Thr308)		AKT1 (Ab-308)	1.17128	1.25832	1.4549	1.2668		1.07431	0.870713	1.24214	1.00674
AKT1 (Phospho-Tyr326)		AKT1 (Ab-326)	0.989605	0.969611	1.18248	1.11005		0.979796	0.938748	1.1949	1.14484
AKT1 (Phospho-Thr450)		AKT1 (Ab-450)	0.887032	0.773863	0.740625	0.783963		0.872418	1.05852	0.834947	1.01305
AKT1 (Phospho-Ser473)		AKT1 (Ab-473)	1.1866	2.18199	1.01073	1.81475		1.83886	1.79549	0.851788	0.831697
AKT1 (Phospho-Tyr474)		AKT1 (Ab-474)	1.5463	1.6197	1.26899	1.28559		1.04747	1.01308	0.820659	0.793718
AKT1 (Phospho-Thr72)		AKT1 (Ab-72)	0.940671	0.753157	0.708587	0.820872		0.800659	1.15846	0.753278	1.08991
AKT1S1 (Phospho-Thr246)		AKT1S1 (Ab-246)	0.199443	0.185234	0.137791	0.183463		0.928759	1.33146	0.690881	0.990437
AKT2 (Phospho-Ser474)		AKT2 (Ab-474)	1.5893	1.64672	1.37637	1.56039		1.03613	1.1337	0.866026	0.947576
ALK (Phospho-Tyr1507)		ALK (Ab-1507)	1.69276	1.75153	1.7266	1.65309		1.03472	0.957425	1.01999	0.943799
ALK (Phospho-Tyr1604)		ALK (Ab-1604)	1.08399	1.17078	0.856092	0.953305		1.08007	1.11355	0.789764	0.814244
AMPK beta1 (Phospho-Ser182)		AMPK beta1 (Ab-182)	0.560384	0.560773	0.598062	0.686339		1.00069	1.1476	1.06724	1.22391
AMPK1 (Phospho-Thr172)		AMPK1 (Ab-172)	0.826552	0.933939	0.853469	0.877934		1.12992	1.02867	1.03256	0.940034
AMPK1/AMPK2 (Phospho-Ser485/491)		AMPK1/AMPK2 (Ab-485/491)	0.894126	0.890782	1.01415	0.985507		0.99626	0.971759	1.13423	1.10634
Amyloid beta A4 (Phospho-Thr743/668)		Amyloid beta A4 (Ab-743/668)	0.988298	0.659124	0.695926	0.760596		0.666928	1.09293	0.704166	1.15395
Androgen Receptor (Phospho-Ser213)		Androgen Receptor (Ab-213)	0.918188	0.81089	0.90707	0.84456		0.883142	0.931086	0.98789	1.04152
Androgen Receptor (Phospho-Ser650)		Androgen Receptor (Ab-650)	0.989482	1.02016	0.851594	0.94633		1.031	1.11125	0.860647	0.927633
A-RAF (Phospho-Tyr301/302)		A-RAF (Ab-301/302)	1.33279	1.40534	1.77064	1.43845		1.05443	0.81239	1.32852	1.02356
Arrestin-1 (Phospho-Ser412)		Arrestin-1 (Ab-412)	0.758887	0.809717	0.753367	0.751489		1.06698	0.997507	0.992726	0.928089
ASK1 (Phospho-Ser83)		ASK1 (Ab-83)	0.93766	0.929141	0.843098	1.01493		0.990914	1.20381	0.899151	1.09233
ASK1 (Phospho-Ser966)		ASK1 (Ab-966)	0.991693	1.41407	0.801556	0.652228		1.42592	0.813702	0.808271	0.461241
ATF1 (Phospho-Ser63)		ATF1 (Ab-63)	0.648462	0.678744	0.732618	0.700855		1.0467	0.956645	1.12978	1.03258
ATF2 (Phospho-Ser112/94)		ATF2 (Ab-112/94)	1.34494	1.26624	1.00146	1.13059		0.941481	1.12894	0.744608	0.89287
ATF2 (Phospho-Ser62/44)		ATF2 (Ab-62/44)	0.427003	0.323058	0.429987	0.385787		0.756572	0.897205	1.00699	1.19417
ATF2 (Phospho-Thr69/51)		ATF2 (Ab-69/51)	1.01331	1.31683	1.23657	1.1961		1.29953	0.967265	1.22033	0.908313
ATF2 (Phospho-Thr71/53)		ATF2 (Ab-71/53)	1.62452	1.60504	1.6388	1.42555		0.988012	0.869876	1.00879	0.888171
ATF2 (Phospho-Thr73/55)		ATF2 (Ab-73/55)	1.7276	1.54809	1.34117	1.41281		0.896098	1.05341	0.776321	0.912609
ATF4 (Phospho-Ser245)		ATF4 (Ab-245)	1.33475	1.21998	1.18404	1.36149		0.914016	1.14987	0.887088	1.11599
ATP1A1/Na+K+ ATPase1 (Phospho-Ser23)		ATP1A1/Na+K+ ATPase1 (Ab-23)	1.29368	1.36158	1.46351	1.56769		1.05249	1.07118	1.13127	1.15137
ATPase (Phospho-Ser16)		ATPase (Ab-16)	1.0688	1.05043	1.16736	1.07554		0.982814	0.921345	1.09221	1.0239
ATP-Citrate Lyase (Phospho-Ser454)		ATP-Citrate Lyase (Ab-454)	0.846606	0.804605	0.866232	0.896727		0.95039	1.0352	1.02318	1.11449
ATRIP (Phospho-Ser68/72)		ATRIP (Ab-68/72)	0.14887	0.13644	0.154638	0.15955		0.916506	1.03176	1.03875	1.16938
AurA (Phospho-Thr288)		AurA (Ab-288)	0.956401	1.0341	1.11854	1.07519		1.08124	0.961245	1.16953	1.03974
AurA (Phospho-Ser342)		AurA (Ab-342)	1.2747	1.21569	1.21728	1.20238		0.953705	0.987757	0.954958	0.989055
AurB (Phospho-Tyr12)		AurB (Ab-12)	0.98082	1.1108	1.30121	1.17878		1.13252	0.905905	1.32666	1.0612
AurB (Phospho-Thr232)		AurB (Ab-232)	1.04945	1.12212	1.33289	1.22809		1.06924	0.921369	1.27009	1.09444
BAD (Phospho-Ser112)		BAD (Ab-112)	1.03369	0.986658	0.883841	0.990031		0.954499	1.12015	0.855034	1.00342
BAD (Phospho-Ser134)		BAD (Ab-134)	1.02878	1.01326	1.19974	1.05316		0.984912	0.877822	1.16617	1.03937
BAD (Phospho-Ser136)		BAD (Ab-136)	1.20875	1.15968	1.02085	1.41304		0.959405	1.38419	0.844551	1.21848
BAD (Phospho-Ser155)		BAD (Ab-155)	0.964687	0.921717	0.948461	1.02984		0.955457	1.0858	0.98318	1.1173
BAD (Phospho-Ser91/128)		BAD (Ab-91/128)	1.05521	0.959726	1.17787	1.00388		0.909517	0.852283	1.11625	1.04601
BAX (Phospho-Thr167)		BAX (Ab-167)	1.37971	1.37564	1.48372	1.32816		0.997056	0.895155	1.07539	0.965481
BCL-2 (Phospho-Thr56)		BCL-2 (Ab-56)	1.27094	1.21635	1.03267	1.24427		0.957054	1.20491	0.812528	1.02295
BCL-2 (Phospho-Thr69)		BCL-2 (Ab-69)	1.61006	1.58553	2.25382	1.44468		0.984768	0.640991	1.39984	0.911164
BCL-2 (Phospho-Ser70)		BCL-2 (Ab-70)	1.25093	1.17416	0.978495	1.26667		0.938628	1.29451	0.782214	1.07879
BCL-XL (Phospho-Thr47)		BCL-XL (Ab-47)	0.601257	0.63688	0.619262	0.664192		1.05925	1.07255	1.02995	1.04288
BCR (Phospho-Tyr177)		BCR (Ab-177)	1.08426	0.900359	0.738279	1.12519		0.830391	1.52407	0.680906	1.24971
BCR (Phospho-Tyr360)		BCR (Ab-360)	1.9534	1.8434	1.66549	1.72937		0.943685	1.03835	0.85261	0.938142
BID (Phospho-Ser78)		BID (Ab-78)	0.883627	0.822208	0.776296	0.837037		0.930493	1.07824	0.878534	1.01804
BIM (Phospho-Ser69/65)		BIM (Ab-69/65)	1.23888	1.01871	1.10766	1.06281		0.822283	0.959507	0.89408	1.04328
BLNK (Phospho-Tyr96)		BLNK (Ab-96)	0.887081	0.591065	0.493281	0.497201		0.666304	1.00795	0.556072	0.841194
B-RAF (Phospho-Ser446)		B-RAF (Ab-446)	1.27242	1.34225	1.15908	1.13279		1.05488	0.977323	0.910923	0.843949
B-RAF (Phospho-Thr598)		B-RAF (Ab-598)	0.317802	0.28867	0.228587	0.381225		0.908333	1.66775	0.719274	1.32063
B-RAF (Phospho-Ser601)		B-RAF (Ab-601)	1.11535	1.13932	1.31693	1.10963		1.02148	0.842584	1.18073	0.97394
BRCA1 (Phospho-Ser1457)		BRCA1 (Ab-1457)	1.00669	0.80198	0.773973	0.831731		0.796648	1.07463	0.768827	1.0371
BRCA1 (Phospho-Ser1524)		BRCA1 (Ab-1524)	0.692268	0.60483	0.583234	0.676724		0.873693	1.1603	0.842497	1.11887
BTK (Phospho-Tyr223)		BTK (Ab-223)	0.912125	0.881913	0.901639	0.873051		0.966877	0.968293	0.988504	0.989951
c-Abl (Phospho-Tyr412)		c-Abl (Ab-412)	0.757406	0.794679	0.726845	0.968712		1.04921	1.33276	0.95965	1.219
Calmodulin (Phospho-Thr79/Ser81)		Calmodulin (Ab-79/81)	0.492179	0.755496	0.719023	0.875702		1.535	1.2179	1.4609	1.15911
Calsenilin/KCNIP3 (Phospho-Ser63)		Calsenilin/KCNIP3 (Ab-63)	2.36452	2.53554	2.31396	2.36117		1.07233	1.0204	0.978619	0.931231
CaMK1-alpha (Phospho-Thr177)		CaMK1-alpha (Ab-177)	0.997095	0.881344	1.13651	0.950306		0.883911	0.836158	1.13983	1.07825
CaMK2A (Phospho-Thr286)		CaMK2A (Ab-286)	0.859268	1.73183	0.672922	1.20992		2.01547	1.798	0.783134	0.698636
CaMK2-beta/gamma/delta (Phospho-Thr287)		CaMK2-beta/gamma/delta (Ab-287)	1.15098	1.09369	0.983116	0.936043		0.950222	0.952118	0.854156	0.85586
CaMK4 (Phospho-Thr196/200)		CaMK4 (Ab-196/200)	1.28213	1.43839	1.74961	1.45133		1.12187	0.829515	1.36461	1.00899
Caspase 1 (Phospho-Ser376)		Caspase 1 (Ab-376)	1.25176	1.31061	1.56499	1.29055		1.04701	0.824636	1.25023	0.984689
Caspase 2 (Phospho-Ser157)		Caspase 2 (Ab-157)	0.965451	0.96772	0.771251	0.860399		1.00235	1.11559	0.798851	0.889099
Caspase 3 (Phospho-Ser150)		Caspase 3 (Ab-150)	1.23989	1.41549	1.42655	1.36968		1.14163	0.960135	1.15055	0.967637
Caspase 6 (Phospho-Ser257)		Caspase 6 (Ab-257)	0.739359	0.788828	0.667823	0.781041		1.06691	1.16953	0.903247	0.990128
Caspase 8 (Phospho-Ser347)		Caspase 8 (Ab-347)	0.954757	0.927599	1.06459	1.07563		0.971554	1.01037	1.11504	1.15959
Caspase 9 (Phospho-Thr125)		Caspase 9 (Ab-125)	0.835294	0.734063	0.803296	0.864419		0.878808	1.07609	0.961693	1.17758
Caspase 9 (Phospho-Ser144)		Caspase 9 (Ab-144)	1.13557	1.04956	1.27656	1.09973		0.924259	0.861477	1.12416	1.0478
Caspase 9 (Phospho-Tyr153)		Caspase 9 (Ab-153)	0.894052	0.886037	0.941587	1.01803		0.991035	1.08119	1.05317	1.14897
Caspase 9 (Phospho-Ser196)		Caspase 9 (Ab-196)	1.32363	1.37404	1.68519	1.90859		1.03809	1.13257	1.27316	1.38903
Catalase (Phospho-Tyr385)		Catalase (Ab-385)	0.827537	0.81611	0.816467	1.13591		0.986192	1.39125	0.986623	1.39186
Catenin beta (Phospho-Ser33)		Catenin beta (Ab-33)	1.00075	1.06773	1.14722	1.09823		1.06693	0.957298	1.14636	1.02857
Catenin beta (Phospho-Ser37)		Catenin beta (Ab-37)	0.868674	1.16227	0.94226	1.25246		1.33798	1.32921	1.08471	1.0776
Catenin beta (Phospho-Thr41/Ser45)		Catenin beta (Ab-41/45)	0.836856	0.788147	0.768826	0.840792		0.941795	1.09361	0.918707	1.0668
Catenin beta (Phospho-Tyr489)		Catenin beta (Ab-489)	1.16317	1.15548	1.01243	0.952686		0.993389	0.940987	0.870409	0.824494
Catenin beta (Phospho-Tyr654)		Catenin beta (Ab-654)	1.05552	1.00628	1.11719	1.28336		0.953353	1.14874	1.05843	1.27535
Catenin delta-1 (Phospho-Tyr228)		Catenin delta-1 (Ab-228)	1.08767	1.04989	1.22353	1.1027		0.965267	0.901244	1.12491	1.0503
Caveolin-1 (Phospho-Tyr14)		Caveolin-1 (Ab-14)	1.18494	0.980234	1.08702	1.1121		0.827241	1.02307	0.91736	1.13453
CD19 (Phospho-Tyr531)		CD19 (Ab-531)	1.1829	1.13388	1.23355	1.19352		0.958559	0.967548	1.04282	1.0526
CD227/mucin 1 (Phospho-Tyr1243)		CD227/mucin 1 (Ab-1243)	1.7655	1.79771	1.99794	1.83497		1.01825	0.918433	1.13165	1.02072
CD3Z (Phospho-Tyr142)		CD3Z (Ab-142)	1.08945	1.09438	0.984629	1.15342		1.00453	1.17142	0.903788	1.05395
CD4 (Phospho-Ser433)		CD4 (Ab-433)	0.480284	0.526296	0.49474	0.633407		1.0958	1.28028	1.0301	1.20352
CD5 (Phospho-Tyr453)		CD5 (Ab-453)	1.18603	1.10147	0.740741	0.869048		0.928701	1.17321	0.624554	0.78899
CDC25A (Phospho-Ser124)		CDC25A (Ab-124)	1.44308	1.51695	1.8904	1.53827		1.05119	0.813731	1.30997	1.01406
CDC25A (Phospho-Ser75)		CDC25A (Ab-75)	0.92059	0.877778	0.678776	1.52491		0.953494	2.24657	0.737326	1.73724
CDC25B (Phospho-Ser323)		CDC25B (Ab-323)	1.10469	1.07502	1.30775	1.15279		0.973146	0.881507	1.18382	1.07234
CDC25B (Phospho-Ser353)		CDC25B (Ab-353)	1.60375	1.63774	2.10708	1.86611		1.02119	0.885638	1.31384	1.13944
CDC25C (Phospho-Ser216)		CDC25C (Ab-216)	0.466357	0.482716	0.406336	0.328845		1.03508	0.809293	0.871299	0.681238
CDK1/CDC2 (Phospho-Thr14)		CDK1/CDC2 (Ab-14)	1.3105	1.30668	0.977485	1.35833		0.997082	1.38961	0.745886	1.03953
CDK1/CDC2 (Phospho-Tyr15)		CDK1/CDC2 (Ab-15)	1.26352	1.7072	1.58945	1.27923		1.35114	0.804829	1.25795	0.749314
CDK2 (Phospho-Thr160)		CDK2 (Ab-160)	0.81957	0.790133	0.804084	1.08814		0.964082	1.35327	0.981105	1.37717
CDK5 (Phospho-Tyr15)		CDK5 (Ab-15)	0.836965	0.701256	0.708042	0.715109		0.837855	1.00998	0.845964	1.01975
CDK7 (Phospho-Thr170)		CDK7 (Ab-170)	0.993656	0.987013	1.11268	1.01022		0.993315	0.907912	1.11979	1.02351
Chk1 (Phospho-Ser280)		Chk1 (Ab-280)	1.59343	1.46435	1.56512	1.513		0.918996	0.966699	0.982235	1.03322
Chk1 (Phospho-Ser286)		Chk1 (Ab-286)	0.652482	0.65153	0.920648	0.835373		0.998541	0.907375	1.41099	1.28217
Chk1 (Phospho-Ser317)		Chk1 (Ab-317)	1.03343	0.860809	0.65791	0.911909		0.832959	1.38607	0.636624	1.05936
Chk1 (Phospho-Ser345)		Chk1 (Ab-345)	0.596774	0.721311	0.720283	0.706481		1.20868	0.980839	1.20696	0.97944
Chk2 (Phospho-Thr383)		Chk2 (Ab-383)	0.840973	0.876471	0.826686	0.982014		1.04221	1.18789	0.98301	1.12042
Chk2 (Phospho-Thr387)		Chk2 (Ab-387)	0.546547	0.600282	0.657183	0.618625		1.09832	0.941329	1.20243	1.03056
Chk2 (Phospho-Ser516)		Chk2 (Ab-516)	0.778698	0.778919	0.736187	0.75443		1.00028	1.02478	0.945408	0.968561
Chk2 (Phospho-Thr68)		Chk2 (Ab-68)	0.206849	0.207714	0.207408	0.194962		1.00418	0.939993	1.0027	0.93861
c-Jun (Phospho-Tyr170)		c-Jun (Ab-170)	0.705417	0.737726	1.0481	0.963694		1.0458	0.919468	1.48579	1.3063
c-Jun (Phospho-Thr239)		c-Jun (Ab-239)	0.884364	0.950042	0.900913	0.913198		1.07427	1.01364	1.01871	0.961218
c-Jun (Phospho-Ser243)		c-Jun (Ab-243)	1.10266	0.944584	0.905043	1.17001		0.856643	1.29277	0.820782	1.23865
c-Jun (Phospho-Ser63)		c-Jun (Ab-63)	0.810606	0.726899	0.668239	0.610043		0.896736	0.912912	0.82437	0.83924
c-Jun (Phospho-Thr91)		c-Jun (Ab-91)	1.20615	1.19083	1.31391	1.26452		0.987297	0.962416	1.08934	1.06188
c-Jun (Phospho-Thr93)		c-Jun (Ab-93)	2.02034	1.68478	2.68226	2.11217		0.833912	0.787459	1.32763	1.25367
CK1-A (Phospho-Thr321)		CK1-A (Ab-321)	1.33409	1.45319	1.41907	1.46485		1.08928	1.03226	1.0637	1.00802
CK2-b (Phospho-Ser209)		CK2-b (Ab-209)	0.955739	0.985654	1.07599	0.996516		1.0313	0.926137	1.12582	1.01102
Claudin 3 (Phospho-Tyr219)		Claudin 3 (Ab-219)	2.05219	1.69679	2.07103	1.46638		0.82682	0.708045	1.00918	0.86421
Claudin 7 (Phospho-Tyr210)		Claudin 7 (Ab-210)	2.80597	2.7207	2.34258	2.01869		0.96961	0.861738	0.834856	0.741976
Cofilin (Phospho-Ser3)		Cofilin (Ab-3)	1.10182	1.20016	0.918726	0.99705		1.08926	1.08525	0.833827	0.830762
Connexin 43 (Phospho-Ser367)		Connexin 43 (Ab-367)	0.857225	0.983019	1.14191	1.09148		1.14675	0.955839	1.3321	1.11033
Cortactin (Phospho-Tyr421)		Cortactin (Ab-421)	1.50558	1.77018	1.36975	1.5217		1.17575	1.11093	0.909781	0.859628
Cortactin (Phospho-Tyr466)		Cortactin (Ab-466)	0.972763	0.803181	0.793319	0.817488		0.82567	1.03046	0.815532	1.01781
CPI17 alpha (Phospho-Thr38)		CPI17 alpha (Ab-38)	1.10353	0.971875	1.20374	1.30399		0.880694	1.08327	1.09081	1.34172
c-PLA2 (Phospho-Ser505)		c-PLA2 (Ab-505)	1.14523	0.989189	1.16046	1.08436		0.863744	0.934418	1.0133	1.09621
CREB (Phospho-Thr100)		CREB (Ab-100)	1.15185	1.36336	1.13226	0.936186		1.18363	0.826831	0.982994	0.686676
CREB (Phospho-Ser121)		CREB (Ab-121)	1.33788	1.26992	1.42094	1.26962		0.949203	0.893508	1.06208	0.999763
CREB (Phospho-Ser129)		CREB (Ab-129)	1	1.08831	1.13412	1.16721		1.08831	1.02917	1.13412	1.07249
CREB (Phospho-Ser133)		CREB (Ab-133)	1.04334	1.97858	1.04083	1.82879		1.8964	1.75704	0.9976	0.924294
CREB (Phospho-Ser142)		CREB (Ab-142)	1.0131	1.08162	0.956405	0.906529		1.06763	0.947851	0.944035	0.838123
CrkII (Phospho-Tyr221)		CrkII (Ab-221)	0.49951	0.425041	0.391043	0.567146		0.850915	1.45034	0.782854	1.33433
Cyclin B1 (Phospho-Ser126)		Cyclin B1 (Ab-126)	0.839309	0.872241	1.0093	0.977011		1.03924	0.968007	1.20254	1.12012
Cyclin B1 (Phospho-Ser147)		Cyclin B1 (Ab-147)	1.59841	1.39363	1.51447	1.37711		0.871889	0.909304	0.947486	0.988144
Cyclin D1 (Phospho-Thr286)		Cyclin D1 (Ab-286)	0.295719	0.273532	0.376713	0.274871		0.924971	0.729656	1.27389	1.0049
Cyclin D3 (Phospho-Thr283)		Cyclin D3 (Ab-283)	0.652989	0.717134	0.699447	0.78401		1.09823	1.1209	1.07115	1.09326
Cyclin E1 (Phospho-Thr395)		Cyclin E1 (Ab-395)	1.07442	1.22096	1.38585	1.36842		1.13638	0.987425	1.28985	1.12078
Cyclin E1 (Phospho-Thr77)		Cyclin E1 (Ab-77)	0.297849	0.217742	0.281228	0.349818		0.731049	1.2439	0.944197	1.60657
Cyclin E2 (Phospho-Thr392)		Cyclin E2 (Ab-392)	1.1543	1.03377	1.28671	1.19071		0.895586	0.925391	1.11471	1.15181
DAB1 (Phospho-Tyr220)		DAB1 (Ab-220)	0.927509	0.946639	0.895667	0.939079		1.02062	1.04847	0.965669	0.992014
DAB1 (Phospho-Tyr232)		DAB1 (Ab-232)	1.11555	1.01703	0.992366	1.091		0.911679	1.09939	0.889575	1.07273
DAPP1 (Phospho-Tyr139)		DAPP1 (Ab-139)	1.05632	1.00569	0.946122	1.1129		0.952073	1.17628	0.895679	1.10661
DARPP-32 (Phospho-Thr34)		DARPP-32 (Ab-34)	0.35111	0.325256	0.428213	0.309758		0.926366	0.723372	1.2196	0.95235
DARPP-32 (Phospho-Thr75)		DARPP-32 (Ab-75)	0.80626	0.952286	0.905354	0.824848		1.18112	0.911079	1.12291	0.866177
DDX5/DEAD-box protein 5 (Phospho-Tyr593)		DDX5/DEAD-box protein 5 (Ab-593)	1.28466	1.24626	1.28653	1.06728		0.970105	0.829575	1.00146	0.856385
DNA-PK (Phospho-Thr2638)		DNA-PK (Ab-2638)	0.76779	1.20211	0.908565	0.859574		1.56567	0.946079	1.18335	0.715058
DNA-PK (Phospho-Thr2647)		DNA-PK (Ab-2647)	0.843575	1.33823	1.13522	0.929084		1.58638	0.818414	1.34573	0.694263
Dok-1 (Phospho-Tyr362)		Dok-1 (Ab-362)	1.00588	1.2291	0.985047	1.03339		1.22191	1.04907	0.979286	0.840766
Dok-1 (Phospho-Tyr398)		Dok-1 (Ab-398)	1.00448	1.14434	1.17571	0.971122		1.13923	0.825988	1.17046	0.848632
Dok-2 (Phospho-Tyr299)		Dok-2 (Ab-299)	0.688703	0.751681	0.671642	0.856246		1.09144	1.27486	0.975227	1.13911
DYN1 (Phospho-Ser774)		DYN1 (Ab-774)	0.164997	0.193081	0.149724	0.178459		1.17021	1.19192	0.907436	0.924267
E2F1 (Phospho-Thr433)		E2F1 (Ab-433)	0.754717	0.85961	0.612763	0.792588		1.13898	1.29347	0.81191	0.922032
EEF2 (Phospho-Thr56)		EEF2 (Ab-56)	0.563126	0.601459	0.644228	0.706635		1.06807	1.09687	1.14402	1.17487
eEF2K (Phospho-Ser366)		eEF2K (Ab-366)	0.964544	1.05075	1.02616	1.13618		1.08938	1.10722	1.06388	1.08131
EGFR (Phospho-Tyr1016)		EGFR (Ab-1016)	1.37162	1.40394	1.37414	1.16464		1.02356	0.84754	1.00184	0.829552
EGFR (Phospho-Tyr1069)		EGFR (Ab-1069)	1.52989	1.64048	2.34066	1.73435		1.07228	0.740964	1.52995	1.05722
EGFR (Phospho-Ser1070)		EGFR (Ab-1070)	0.434151	0.393015	0.399725	0.580388		0.905248	1.45197	0.920704	1.47676
EGFR (Phospho-Tyr1092)		EGFR (Ab-1092)	1.32483	1.37622	1.48348	1.48299		1.03879	0.99967	1.11976	1.07758
EGFR (Phospho-Tyr1110)		EGFR (Ab-1110)	1.01183	1.80486	1.19271	1.41616		1.78376	1.18735	1.17877	0.784637
EGFR (Phospho-Tyr1172)		EGFR (Ab-1172)	0.33712	0.455462	0.337347	0.381483		1.35104	1.13083	1.00067	0.837574
EGFR (Phospho-Tyr1197)		EGFR (Ab-1197)	1.42017	1.29948	1.35884	1.35588		0.915018	0.997818	0.95682	1.0434
EGFR (Phospho-Thr678)		EGFR (Ab-678)	1.15915	1.24301	1.19093	1.2937		1.07234	1.08629	1.02741	1.04078
EGFR (Phospho-Thr693)		EGFR (Ab-693)	0.586835	0.786782	0.667547	0.777584		1.34072	1.16484	1.13754	0.98831
EGFR (Phospho-Tyr869)		EGFR (Ab-869)	0.382468	0.294553	0.323182	0.340005		0.770137	1.05206	0.844989	1.15431
eIF2A (Phospho-Ser51)		eIF2A (Ab-51)	0.611449	0.613057	0.528743	0.647826		1.00263	1.22522	0.864737	1.05671
eIF4E (Phospho-Ser209)		eIF4E (Ab-209)	1.14713	1.19539	1.08845	1.19963		1.04207	1.10215	0.94884	1.00355
eIF4G (Phospho-Ser1108)		eIF4G (Ab-1108)	1.051	0.906145	1.02122	0.987316		0.862178	0.966805	0.971665	1.08958
Elk1 (Phospho-Ser383)		Elk1 (Ab-383)	1.18107	1.58771	1.2489	1.48399		1.3443	1.18824	1.05743	0.934675
Elk1 (Phospho-Ser389)		Elk1 (Ab-389)	0.906815	0.891141	0.784468	0.846388		0.982715	1.07893	0.865081	0.94978
Elk1 (Phospho-Thr417)		Elk1 (Ab-417)	1.13676	1.19639	1.36265	1.3979		1.05245	1.02587	1.19871	1.16843
eNOS (Phospho-Ser1177)		eNOS (Ab-1177)	1.48601	1.23459	0.879255	1.10811		0.830807	1.26028	0.591689	0.897554
eNOS (Phospho-Thr495)		eNOS (Ab-495)	1.4142	1.46352	1.49343	1.48111		1.03488	0.991745	1.05603	1.01201
eNOS (Phospho-Ser615)		eNOS (Ab-615)	1.69323	1.87216	1.69269	1.62201		1.10567	0.958244	0.999681	0.866384
EPB41 (Phospho-Tyr418/660)		EPB41 (Ab-418/660)	1.06861	1.02758	1.1382	1.04035		0.961604	0.914028	1.06513	1.01243
EPHA2/3/4 (Phospho-Tyr588/596)		EPHA2/3/4 (Ab-588/596)	1.03485	1.02587	1.14046	0.944405		0.99132	0.828094	1.10205	0.920591
EPHB1/2 (Phospho-Tyr594/604)		EPHB1/2 (Ab-594/604)	2.01249	1.74812	3.34562	1.75318		0.868635	0.524022	1.66243	1.0029
Ephrin B1 (Phospho-Tyr317)		Ephrin B1 (Ab-317)	0.96361	0.987013	1.02778	0.975021		1.02429	0.948669	1.06659	0.98785
Ephrin B2 (Phospho-Tyr330)		Ephrin B2 (Ab-330)	0.75765	0.73258	0.888265	0.81958		0.966911	0.922676	1.1724	1.11876
Epo-R (Phospho-Tyr368)		Epo-R (Ab-368)	0.86734	0.924869	0.859215	1.01425		1.06633	1.18044	0.990632	1.09665
ERK3 (Phospho-Ser189)		ERK3 (Ab-189)	1.18655	1.47414	1.50886	1.2033		1.24238	0.797487	1.27164	0.816271
Estrogen Receptor-alpha (Phospho-Ser104)		Estrogen Receptor-alpha (Ab-104)	0.982211	0.82398	0.761599	0.921864		0.838903	1.21043	0.775393	1.1188
Estrogen Receptor-alpha (Phospho-Ser106)		Estrogen Receptor-alpha (Ab-106)	0.0578286	0.0560401	0.0537549	0.0537066		0.969072	0.999102	0.929555	0.95836
Estrogen Receptor-alpha (Phospho-Ser118)		Estrogen Receptor-alpha (Ab-118)	1.87455	1.56049	1.85656	1.95594		0.832461	1.05353	0.990402	1.25341
Estrogen Receptor-alpha (Phospho-Ser167)		Estrogen Receptor-alpha (Ab-167)	0.903509	0.763869	0.728177	0.969963		0.845447	1.33204	0.805943	1.2698
ETK (Phospho-Tyr40)		ETK (Ab-40)	1.12035	1.30337	1.38522	0.990203		1.16336	0.714834	1.23642	0.759725
Ezrin (Phospho-Tyr353)		Ezrin (Ab-353)	1.48163	1.2124	1.17617	1.42359		0.818286	1.21036	0.793837	1.17419
Ezrin (Phospho-Tyr478)		Ezrin (Ab-478)	1.24025	1.02313	1.30176	0.856358		0.824936	0.657847	1.04959	0.837001
Ezrin (Phospho-Thr566)		Ezrin (Ab-566)	0.472491	0.472395	0.352722	0.331868		0.999796	0.940876	0.746517	0.702523
FAK (Phospho-Tyr397)		FAK (Ab-397)	0.946903	0.935355	1.14088	0.99276		0.987805	0.870168	1.20486	1.06137
FAK (Phospho-Tyr407)		FAK (Ab-407)	1.15737	1.25046	1.04135	1.10417		1.08043	1.06032	0.899757	0.883008
FAK (Phospho-Tyr576)		FAK (Ab-576)	1.16115	1.27706	0.88079	1.25843		1.09982	1.42875	0.758548	0.985406
FAK (Phospho-Tyr861)		FAK (Ab-861)	1.44244	1.63984	1.59144	1.56827		1.13685	0.985442	1.10329	0.956358
FAK (Phospho-Ser910)		FAK (Ab-910)	0.63943	0.599252	0.611484	0.582804		0.937167	0.953097	0.956296	0.972552
FAK (Phospho-Tyr925)		FAK (Ab-925)	0.844367	0.802799	0.885291	0.781077		0.95077	0.882283	1.04847	0.972943
FAS (Phospho-Tyr291)		FAS (Ab-291)	0.818783	0.866426	0.723518	0.833206		1.05819	1.1516	0.88365	0.961658
FER (Phospho-Tyr402)		FER (Ab-402)	2.81893	2.41753	2.1719	1.72895		0.857605	0.796054	0.770469	0.715171
FGFR1 (Phospho-Tyr154)		FGFR1 (Ab-154)	1.10887	1.05446	1.26443	1.11967		0.95094	0.885515	1.14029	1.06184
FGFR1 (Phospho-Tyr766)		FGFR1 (Ab-766)	0.752617	0.888138	0.924277	0.674271		1.18007	0.729511	1.22809	0.759196
Filamin A (Phospho-Ser2152)		Filamin A (Ab-2152)	0.934768	0.965917	0.766994	0.925581		1.03332	1.20676	0.820519	0.958241
FKHR (Phospho-Ser256)		FKHR (Ab-256)	1.10278	0.951893	0.942105	1.17787		0.863179	1.25025	0.854304	1.23739
FKHR (Phospho-Ser319)		FKHR (Ab-319)	0.876768	0.737032	0.700966	0.716763		0.840624	1.02254	0.799489	0.9725
FKHR/FOXO1A (Phospho-Ser329)		FKHR/FOXO1A (Ab-329)	0.906877	0.913928	0.709344	0.798462		1.00778	1.12563	0.782184	0.873659
FKHRL1/FOXO3A (Phospho-Ser253)		FKHRL1/FOXO3A (Ab-253)	0.996624	0.788321	0.772495	0.890202		0.790992	1.15237	0.775112	1.12924
FLT3 (Phospho-Tyr599)		FLT3 (Ab-599)	0.86898	0.996769	1.03944	1.13491		1.14706	1.09184	1.19616	1.13859
Fos (Phospho-Thr232)		Fos (Ab-232)	0.9731	1.30018	0.788124	0.937781		1.33612	1.18989	0.80991	0.721269
FosB (Phospho-Ser27)		FosB (Ab-27)	1.10107	1.29273	1.04455	1.2439		1.17407	1.19084	0.948674	0.962232
FOXO1/3/4-pan (Phospho-Thr24/32)		FOXO1/3/4-pan (Ab-24/32)	0.932432	0.945645	0.811192	0.804333		1.01417	0.991544	0.869974	0.850565
G3BP-1 (Phospho-Ser232)		G3BP-1 (Ab-232)	1.1242	0.917593	0.794182	1.19755		0.81622	1.5079	0.706443	1.3051
Gab1 (Phospho-Tyr627)		Gab1 (Ab-627)	0.926156	1.11628	0.96649	1.11048		1.20528	1.14898	1.04355	0.994804
Gab1 (Phospho-Tyr659)		Gab1 (Ab-659)	0.873761	0.877193	1.02416	0.926693		1.00393	0.904835	1.17213	1.05643
Gab2 (Phospho-Ser159)		Gab2 (Ab-159)	1.92945	1.9069	1.51227	1.44814		0.988314	0.957592	0.783784	0.759419
GABA-RB (Phospho-Ser434)		GABA-RB (Ab-434)	1.28701	1.45138	1.58538	1.47535		1.12771	0.930595	1.23183	1.01651
GAP43 (Phospho-Ser41)		GAP43 (Ab-41)	1.05657	1.31617	1.20604	1.1432		1.2457	0.947898	1.14146	0.86858
GATA1 (Phospho-Ser142)		GATA1 (Ab-142)	0.888722	1.41641	1.15786	1.20955		1.59376	1.04464	1.30284	0.853955
GATA1 (Phospho-Ser310)		GATA1 (Ab-310)	0.82942	1.0534	0.932915	0.892556		1.27005	0.956738	1.12478	0.847308
GluR1 (Phospho-Ser849)		GluR1 (Ab-849)	0.176835	0.158913	0.163358	0.196341		0.898652	1.20191	0.923787	1.23552
GluR1 (Phospho-Ser863)		GluR1 (Ab-863)	1.08971	1.355	1.35802	1.40209		1.24345	1.03246	1.24622	1.03475
GluR2 (Phospho-Ser880)		GluR2 (Ab-880)	0.103499	0.101403	0.0992403	0.100341		0.979753	1.01109	0.958855	0.989526
GRB10/Growth factor receptor-bound protein 10 (Phospho-Tyr67)		GRB10/Growth factor receptor-bound protein 10 (Ab-67)	0.917323	0.980881	0.888889	0.908759		1.06929	1.02235	0.969003	0.926472
GRK1 (Phospho-Ser21)		GRK1 (Ab-21)	1.13957	1.09791	0.901181	1.09579		0.963438	1.21594	0.790806	0.998067
GRK2 (Phospho-Ser29)		GRK2 (Ab-29)	0.907368	1.02499	0.839375	1.03398		1.12963	1.23184	0.925066	1.00877
GSK3 alpha (Phospho-Ser21)		GSK3 alpha (Ab-21)	0.696368	0.742079	1.36525	1.31862		1.06564	0.965841	1.96053	1.77692
GSK3 alpha/beta (Phospho-Tyr216/279)		GSK3 alpha/beta (Ab-216/279)	1.56953	1.38715	2.01629	1.46457		0.883805	0.726371	1.28465	1.05581
GSK3 beta (Phospho-Ser9)		GSK3 beta (Ab-9)	1.54439	1.14898	1.31196	1.04388		0.743974	0.795664	0.849502	0.908524
GTPase activating protein (Phospho-Ser387)		GTPase activating protein (Ab-387)	0.969857	1.03821	0.923551	0.942446		1.07048	1.02046	0.952255	0.907759
HDAC1 (Phospho-Ser421)		HDAC1 (Ab-421)	0.0814542	0.103551	0.103699	0.175419		1.27128	1.69161	1.2731	1.69403
HDAC2 (Phospho-Ser394)		HDAC2 (Ab-394)	0.952051	1.08483	1.06888	1.04012		1.13946	0.973096	1.12271	0.958787
HDAC3 (Phospho-Ser424)		HDAC3 (Ab-424)	0.611805	0.665039	0.537773	0.582994		1.08701	1.08409	0.878994	0.876631
HDAC4 (Phospho-Ser632)		HDAC4 (Ab-632)	1.1505	1.16357	0.995018	1.17009		1.01136	1.17595	0.864856	1.0056
HDAC5 (Phospho-Ser259)		HDAC5 (Ab-259)	0.742045	0.89572	0.756659	0.87218		1.2071	1.15267	1.01969	0.97372
HDAC5 (Phospho-Ser498)		HDAC5 (Ab-498)	1.07224	0.889729	0.802824	0.901947		0.829785	1.12347	0.748735	1.01373
HDAC6 (Phospho-Ser22)		HDAC6 (Ab-22)	0.600493	0.637946	0.489764	0.584396		1.06237	1.19322	0.815603	0.916059
HDAC8 (Phospho-Ser39)		HDAC8 (Ab-39)	1.13459	1.02853	0.802593	0.901961		0.90652	1.12381	0.707387	0.876945
HER2 (Phospho-Tyr1221/Tyr1222)		HER2 (Ab-1221/1222)	0.2598	0.224558	0.255963	0.309023		0.864348	1.20729	0.985229	1.37614
HER2 (Phospho-Tyr1248)		HER2 (Ab-1248)	0.435058	0.5	0.455583	0.441302		1.14927	0.968653	1.04718	0.882604
HER2 (Phospho-Thr686)		HER2 (Ab-686)	1.29219	1.22932	1.3084	1.31655		0.951342	1.00623	1.01254	1.07096
HER2 (Phospho-Tyr877)		HER2 (Ab-877)	0.989759	1.0865	1.21985	1.04266		1.09774	0.854747	1.23247	0.959653
HER3/ErbB3 (Phospho-Tyr1222)		HER3/ErbB3 (Ab-1222)	1.473	1.44304	1.39104	1.4405		0.979661	1.03556	0.944361	0.998242
HER3/ErbB3 (Phospho-Tyr1289)		HER3/ErbB3 (Ab-1289)	0.800247	0.876093	0.717572	0.816124		1.09478	1.13734	0.896689	0.93155
HER4/ErbB4 (Phospho-Tyr1284)		HER4/ErbB4 (Ab-1284)	1.7622	1.29412	1.91887	1.7771		0.734378	0.926116	1.08891	1.37321
Histone H2A.X (Phospho-Ser139)		Histone H2A.X (Ab-139)	1.26065	1.35034	1.18862	1.35492		1.07114	1.13991	0.942858	1.00339
Histone H3.1 (Phospho-Ser10)		Histone H3.1 (Ab-10)	0.47695	0.464528	0.40571	0.449387		0.973954	1.10766	0.850634	0.967406
HNF4 alpha (Phospho-Ser313)		HNF4 alpha (Ab-313)	1.04637	1.06557	1.0036	0.956873		1.01835	0.953441	0.959121	0.897989
HRS (Phospho-Tyr334)		HRS (Ab-334)	1.00329	0.965107	0.637988	0.769568		0.96194	1.20624	0.635894	0.797392
HSF1 (Phospho-Ser303)		HSF1 (Ab-303)	0.852399	0.896979	0.828678	0.837529		1.0523	1.01068	0.972172	0.933721
HSL (Phospho-Ser552/563)		HSL (Ab-552/563)	0.728411	0.851653	0.803681	0.915481		1.16919	1.13911	1.10333	1.07495
HSL (Phospho-Ser554)		HSL (Ab-554)	0.936798	0.954006	1.10024	0.993171		1.01837	0.902687	1.17447	1.04105
HSP27 (Phospho-Ser15)		HSP27 (Ab-15)	1.29294	1.57105	1.50999	1.30017		1.2151	0.861043	1.16788	0.827582
HSP27 (Phospho-Ser78)		HSP27 (Ab-78)	2.03161	1.09248	1.42734	1.18495		0.537739	0.830181	0.702568	1.08465
HSP27 (Phospho-Ser82)		HSP27 (Ab-82)	1.18336	0.970879	0.841352	1.1694		0.820444	1.3899	0.710987	1.20447
HSP90 co-chaperone Cdc37 (Phospho-Ser13)		HSP90 co-chaperone Cdc37 (Ab-13)	0.902995	0.951857	0.733882	0.707844		1.05411	0.964521	0.81272	0.743646
HSP90B (Phospho-Ser226)		HSP90B (Ab-226)	1.68195	1.30115	1.37535	1.42959		0.773597	1.03944	0.817711	1.09871
HSP90B (Phospho-Ser254)		HSP90B (Ab-254)	0.874483	0.721785	0.771071	0.871552		0.825385	1.13031	0.881745	1.2075
ICAM-1 (Phospho-Tyr512)		ICAM-1 (Ab-512)	1.55803	1.51515	1.27578	1.58276		0.972481	1.24061	0.818845	1.04462
IGF1R (Phospho-Tyr1161)		IGF1R (Ab-1161)	1.47799	1.33575	1.5701	1.38145		0.90376	0.87985	1.06232	1.03422
IGF1R (Phospho-Tyr1165/1166)		IGF1R (Ab-1165/1166)	1.72022	1.62477	1.58692	1.43696		0.944513	0.905501	0.92251	0.884406
IGF2R (Phospho-Ser2409)		IGF2R (Ab-2409)	0.984581	0.895288	0.809413	0.905405		0.909308	1.11859	0.822089	1.0113
IkB-alpha (Phospho-Ser32/36)		IkB-alpha (Ab-32/36)	6.38017	6.12655	4.71026	7.65277		0.960249	1.6247	0.738266	1.24911
IkB-alpha (Phospho-Tyr42)		IkB-alpha (Ab-42)	0.750801	0.973684	0.747053	0.864078		1.29686	1.15665	0.995009	0.887431
IkB-beta (Phospho-Thr19)		IkB-beta (Ab-19)	1.06535	1.06786	0.86658	1.08154		1.00235	1.24805	0.81342	1.01281
IkB-epsilon (Phospho-Ser22)		IkB-epsilon (Ab-22)	0.227324	0.245802	0.216535	0.260784		1.08128	1.20435	0.952538	1.06095
IKK-alpha (Phospho-Thr23)		IKK-alpha (Ab-23)	0.78875	0.843083	0.819315	0.819198		1.06889	0.999858	1.03875	0.971669
IKK-alpha/beta (Phospho-Ser180/181)		IKK-alpha/beta (Ab-180/181)	0.820628	0.839893	0.592884	0.796549		1.02348	1.34352	0.722476	0.948393
IKK-beta (Phospho-Tyr188)		IKK-beta (Ab-188)	0.571429	0.600921	0.572733	0.561031		1.05161	0.979568	1.00228	0.933618
IKK-beta (Phospho-Tyr199)		IKK-beta (Ab-199)	0.428608	0.448764	0.391643	0.466239		1.04703	1.19047	0.913756	1.03894
IKK-gamma (Phospho-Ser31)		IKK-gamma (Ab-31)	0.153582	0.182694	0.20851	0.126867		1.18955	0.608447	1.35765	0.694427
IKK-gamma (Phospho-Ser85)		IKK-gamma (Ab-85)	0.584208	0.596491	0.420348	0.568627		1.02102	1.35276	0.719517	0.953287
IL-10R-alpha (Phospho-Tyr496)		IL-10R-alpha (Ab-496)	1.25272	1.21526	1.012	1.16543		0.970098	1.15161	0.807848	0.959001
IL-13R/CD213a1 (Phospho-Tyr405)		IL-13R/CD213a1 (Ab-405)	2.36651	2.45288	1.71643	2.31477		1.0365	1.34859	0.725302	0.943694
IL-2RA/CD25 (Phospho-Ser268)		IL-2RA/CD25 (Ab-268)	0.949204	0.986644	1.03992	1.18515		1.03944	1.13965	1.09557	1.20119
IL3RB (Phospho-Tyr593)		IL3RB (Ab-593)	0.763446	0.775934	0.755928	0.793203		1.01636	1.04931	0.990152	1.02226
IL-4R/CD124 (Phospho-Tyr497)		IL-4R/CD124 (Ab-497)	1.07388	1.03771	0.803692	0.919263		0.966321	1.1438	0.748404	0.885859
Integrin beta-1 (Phospho-Thr788)		Integrin beta-1 (Ab-788)	0.779595	0.836927	0.863869	0.99693		1.07354	1.15403	1.1081	1.19118
Integrin beta-3 (Phospho-Tyr773)		Integrin beta-3 (Ab-773)	1.51407	1.66512	1.46207	1.39755		1.09976	0.955872	0.965656	0.839311
Integrin beta-3 (Phospho-Tyr785)		Integrin beta-3 (Ab-785)	1.1539	1.29584	0.907518	0.90284		1.12301	0.994845	0.78648	0.696721
Integrin beta-4 (Phospho-Tyr1510)		Integrin beta-4 (Ab-1510)	1.46897	1.07002	1.04945	1.14219		0.728416	1.08837	0.71441	1.06744
Interferon-alpha/beta receptor alpha chain (Phospho-Tyr466)		Interferon-alpha/beta receptor alpha chain (Ab-466)	0.628821	0.586652	0.593537	0.662109		0.93294	1.11553	0.943889	1.12862
Interferon-gamma receptor alpha chain precursor (Phospho-Tyr457)		Interferon-gamma receptor alpha chain precursor (Ab-457)	1.4453	1.38502	1.56327	1.46826		0.958291	0.939228	1.08162	1.06011
IR (Phospho-Tyr1361)		IR (Ab-1361)	1.62736	1.69023	1.85185	1.94532		1.03863	1.05047	1.13795	1.15092
IRS-1 (Phospho-Ser307)		IRS-1 (Ab-307)	0.913012	0.837278	0.913295	0.938575		0.91705	1.02768	1.00031	1.12098
IRS-1 (Phospho-Ser312)		IRS-1 (Ab-312)	0.612393	0.559742	0.695489	0.492933		0.914024	0.708758	1.13569	0.880644
IRS-1 (Phospho-Ser323)		IRS-1 (Ab-323)	0.712214	0.668487	0.551943	0.678377		0.938604	1.22907	0.774968	1.01479
IRS-1 (Phospho-Ser636)		IRS-1 (Ab-636)	1.12855	1.57539	1.46082	1.80208		1.39595	1.23361	1.29442	1.14389
IRS-1 (Phospho-Ser639)		IRS-1 (Ab-639)	1.12706	0.853559	0.971137	1.14651		0.757332	1.18058	0.861654	1.34321
IRS-1 (Phospho-Ser794)		IRS-1 (Ab-794)	1.4342	1.31436	1.41252	1.40972		0.916441	0.99802	0.984884	1.07256
JAK1 (Phospho-Tyr1022)		JAK1 (Ab-1022)	0.627486	0.630145	0.598218	0.827389		1.00424	1.38309	0.953356	1.31301
JAK2 (Phospho-Tyr1007)		JAK2 (Ab-1007)	0.684837	0.488599	0.577044	0.598846		0.713453	1.03778	0.8426	1.22564
JAK2 (Phospho-Tyr221)		JAK2 (Ab-221)	0.957358	1.4478	0.919547	0.986755		1.51228	1.07309	0.960505	0.681556
JNK1/2/3 (Phospho-Thr183/Tyr185)		JNK1/2/3 (Ab-183/185)	1.13373	1.21811	1.13267	1.14996		1.07443	1.01526	0.99907	0.944052
JunB (Phospho-Ser259)		JunB (Ab-259)	1.18301	1.17573	1.08955	1.05732		0.993847	0.970421	0.920999	0.899291
JunB (Phospho-Ser79)		JunB (Ab-79)	0.763428	0.945139	0.838779	0.96729		1.23802	1.15321	1.0987	1.02344
JunD (Phospho-Ser255)		JunD (Ab-255)	1.16493	1.24676	1.26259	1.18329		1.07025	0.937198	1.08383	0.949091
Keratin 18 (Phospho-Ser33)		Keratin 18 (Ab-33)	0.948263	0.893582	0.999332	1.07965		0.942337	1.08037	1.05386	1.20822
Keratin 18 (Phospho-Ser52)		Keratin 18 (Ab-52)	1.55179	1.38013	1.88845	1.67037		0.88938	0.88452	1.21695	1.2103
Keratin 8 (Phospho-Ser431)		Keratin 8 (Ab-431)	1.40258	1.31245	1.5346	1.47343		0.935743	0.96014	1.09413	1.12265
Keratin 8 (Phospho-Ser73)		Keratin 8 (Ab-73)	0.719975	0.838168	0.64942	0.608149		1.16416	0.936449	0.902003	0.725569
KIT (Phospho-Tyr721)		KIT (Ab-721)	1.28453	1.05945	1.03106	1.13401		0.82478	1.09986	0.802674	1.07038
KIT (Phospho-Tyr936)		KIT (Ab-936)	0.953784	0.954297	1.13275	1.20252		1.00054	1.06159	1.18764	1.26011
KSR (Phospho-Ser392)		KSR (Ab-392)	0.899251	0.963554	1.06595	1.02775		1.07151	0.96417	1.18537	1.06663
Kv1.3/KCNA3 (Phospho-Tyr135)		Kv1.3/KCNA3 (Ab-135)	1.67036	1.42502	0.915465	1.28645		0.853119	1.40525	0.548063	0.902762
Lamin A (Phospho-Ser22)		Lamin A (Ab-22)	1.86972	2.15957	2.18365	2.38197		1.15503	1.09082	1.1679	1.10298
Lamin A/C (Phospho-Ser392)		Lamin A/C (Ab-392)	0.139296	0.113174	0.145344	0.163063		0.812474	1.1219	1.04342	1.44081
LAT (Phospho-Tyr171)		LAT (Ab-171)	0.683003	0.668839	0.624772	0.66865		0.979262	1.07023	0.914743	0.999717
LAT (Phospho-Tyr191)		LAT (Ab-191)	1.46264	1.25152	1.39632	1.51042		0.855656	1.08171	0.954661	1.20688
LCK (Phospho-Tyr192)		LCK (Ab-192)	1.10111	0.969419	0.959114	0.968724		0.880403	1.01002	0.871045	0.999283
LCK (Phospho-Tyr393)		LCK (Ab-393)	1.11425	1.02196	0.917211	1.25342		0.917171	1.36656	0.823163	1.22649
LCK (Phospho-Tyr504)		LCK (Ab-504)	0.69974	0.689927	0.830879	0.783837		0.985976	0.943383	1.18741	1.13612
LCK (Phospho-Ser59)		LCK (Ab-59)	1.49468	1.47492	1.15817	1.21994		0.986779	1.05333	0.774864	0.827122
LIMK1 (Phospho-Thr508)		LIMK1 (Ab-508)	1.03397	1.02119	0.906264	1.28245		0.98764	1.4151	0.87649	1.25584
LKB1 (Phospho-Thr189)		LKB1 (Ab-189)	1.35195	1.52233	1.41091	1.45273		1.12603	1.02964	1.04361	0.954279
LKB1 (Phospho-Ser428)		LKB1 (Ab-428)	1.65472	1.97179	2.3229	1.75493		1.19162	0.755491	1.4038	0.890019
LYN (Phospho-Tyr507)		LYN (Ab-507)	0.058004	0.0984562	0.0712099	0.0771398		1.6974	1.08327	1.22767	0.783493
MAP3K7/TAK1 (Phospho-Thr184)		MAP3K7/TAK1 (Ab-184)	0.990298	1.02763	0.877076	0.9736		1.0377	1.11005	0.885669	0.947424
MAP3K8/COT (Phospho-Thr290)		MAP3K8/COT (Ab-290)	0.710618	0.76618	0.687526	0.76383		1.07819	1.11098	0.967504	0.996933
MAPKAPK2 (Phospho-Ser272)		MAPKAPK2 (Ab-272)	0.847586	0.746659	0.698624	0.812219		0.880924	1.1626	0.824252	1.0878
MARCKS (Phospho-Ser158)		MARCKS (Ab-158)	0.751234	0.602871	0.686815	0.632265		0.802507	0.920575	0.91425	1.04876
MARCKS (Phospho-Ser163)		MARCKS (Ab-163)	1.25818	1.34461	1.70162	1.41506		1.0687	0.831594	1.35245	1.05239
M-CSF Receptor (Phospho-Tyr561)		M-CSF Receptor (Ab-561)	2.02338	2.54254	2.17473	1.91745		1.25658	0.881693	1.0748	0.754145
M-CSF Receptor (Phospho-Tyr809)		M-CSF Receptor (Ab-809)	1.23099	1.3185	1.23505	1.17353		1.07109	0.95019	1.0033	0.890048
MDM2 (Phospho-Ser166)		MDM2 (Ab-166)	0.139703	0.149632	0.120515	0.102656		1.07107	0.851812	0.862656	0.68606
MEF2A (Phospho-Thr312)		MEF2A (Ab-312)	0.174409	0.221721	0.20055	0.285304		1.27127	1.42261	1.14988	1.28677
MEF2A (Phospho-Thr319)		MEF2A (Ab-319)	0.897386	0.882294	0.820866	1.03014		0.983182	1.25494	0.91473	1.16757
MEF2A (Phospho-Ser408)		MEF2A (Ab-408)	0.455433	0.499065	0.461982	0.518155		1.0958	1.12159	1.01438	1.03825
MEF2C (Phospho-Ser396)		MEF2C (Ab-396)	1.09818	1.00738	1.18187	0.922464		0.917321	0.780513	1.07621	0.915704
MEK1 (Phospho-Ser217)		MEK1 (Ab-217)	0.712492	0.734251	0.739895	0.84751		1.03054	1.14545	1.03846	1.15425
MEK1 (Phospho-Ser221)		MEK1 (Ab-221)	1.83507	1.62402	1.35388	1.71805		0.884988	1.26898	0.73778	1.0579
MEK1 (Phospho-Thr286)		MEK1 (Ab-286)	0.832858	0.655286	0.774082	0.773417		0.786792	0.999141	0.929428	1.18027
MEK1 (Phospho-Thr291)		MEK1 (Ab-291)	0.731257	1.14377	0.921562	1.07701		1.56412	1.16868	1.26024	0.941628
MEK1 (Phospho-Ser298)		MEK1 (Ab-298)	0.804908	0.862832	0.744484	0.778774		1.07196	1.04606	0.924931	0.902579
MEK2 (Phospho-Thr394)		MEK2 (Ab-394)	2.04392	2.00385	1.65849	1.7925		0.980399	1.08081	0.811427	0.894529
Merlin (Phospho-Ser10)		Merlin (Ab-10)	1.06903	0.833984	1.08849	1.03789		0.78013	0.953516	1.0182	1.24449
Merlin (Phospho-Ser518)		Merlin (Ab-518)	1.07455	1.15214	1.2426	1.17207		1.0722	0.943241	1.15639	1.01731
Met (Phospho-Tyr1003)		Met (Ab-1003)	0.874205	0.853495	1.07288	1.01862		0.97631	0.949426	1.22726	1.19347
Met (Phospho-Tyr1234)		Met (Ab-1234)	1.30877	1.30209	1.35912	1.09068		0.994893	0.802487	1.03847	0.837636
Met (Phospho-Tyr1349)		Met (Ab-1349)	0.780263	0.821899	1.05417	1.51358		1.05336	1.4358	1.35104	1.84156
MITF (Phospho-Ser73)		MITF (Ab-73)	0.743128	0.598075	0.719939	0.711684		0.804808	0.988535	0.968795	1.18996
MKK3/MAP2K3 (Phospho-Ser189)		MKK3/MAP2K3 (Ab-189)	0.645499	0.745856	0.713123	0.718519		1.15547	1.00757	1.10476	0.963347
MKK3/MAP2K3 (Phospho-Thr222)		MKK3/MAP2K3 (Ab-222)	0.948571	0.864532	0.744478	0.831641		0.911404	1.11708	0.784841	0.961955
MKK4/SEK1 (Phospho-Ser257)		MKK4/SEK1 (Ab-257)	1.17875	1.22062	1.21057	1.30984		1.03552	1.08201	1.02699	1.0731
MKK4/SEK1 (Phospho-Thr261)		MKK4/SEK1 (Ab-261)	0.204983	0.239852	0.206218	0.278188		1.17011	1.349	1.00603	1.15983
MKK4/SEK1 (Phospho-Ser80)		MKK4/SEK1 (Ab-80)	0.405533	0.423466	0.459907	0.408776		1.04422	0.888823	1.13408	0.965311
MKK6/MAP2K6 (Phospho-Ser207)		MKK6/MAP2K6 (Ab-207)	0.753899	0.684918	0.900709	0.760023		0.908502	0.843805	1.19474	1.10965
MKK7/MAP2K7 (Phospho-Ser271)		MKK7/MAP2K7 (Ab-271)	1.10049	0.924209	0.807957	0.848506		0.839817	1.05019	0.73418	0.918089
MKP-1 (Phospho-Ser359)		MKP-1 (Ab-359)	0.642675	0.592894	0.519531	0.566421		0.922541	1.09025	0.808389	0.955351
MKP-1/2 (Phospho-Ser296/318)		MKP-1/2 (Ab-296/318)	0.907389	0.840829	0.893542	0.891716		0.926647	0.997957	0.98474	1.06052
Mnk1 (Phospho-Thr385)		Mnk1 (Ab-385)	1.15195	1.2098	1.20148	1.11561		1.05022	0.928527	1.043	0.922144
MSK1 (Phospho-Ser360)		MSK1 (Ab-360)	0.255569	0.269323	0.209096	0.225827		1.05382	1.08002	0.818157	0.8385
MSK1 (Phospho-Ser376)		MSK1 (Ab-376)	1.06076	1.26294	0.842561	1.14348		1.19061	1.35715	0.794302	0.90541
MSK1 (Phospho-Thr581)		MSK1 (Ab-581)	0.847198	0.889036	0.878049	0.808938		1.04938	0.92129	1.03642	0.909905
Mst1/Mst2 (Phospho-Thr183)		Mst1/Mst2 (Ab-183)	1.5107	1.30934	1.70679	1.35649		0.866711	0.794761	1.1298	1.03601
mTOR (Phospho-Thr2446)		mTOR (Ab-2446)	1.81193	2.36894	1.6439	1.8335		1.30741	1.11533	0.907264	0.773974
mTOR (Phospho-Ser2448)		mTOR (Ab-2448)	1.90463	1.91658	2.22	1.55205		1.00628	0.69912	1.16558	0.809799
mTOR (Phospho-Ser2481)		mTOR (Ab-2481)	1.3018	1.19103	1.32476	1.13683		0.914911	0.858141	1.01764	0.954496
Myc (Phospho-Thr358)		Myc (Ab-358)	0.280288	0.243379	0.258275	0.276942		0.86832	1.07227	0.921465	1.1379
Myc (Phospho-Ser373)		Myc (Ab-373)	1.08251	0.994341	1.05252	0.987479		0.918553	0.938204	0.972298	0.993099
Myc (Phospho-Thr58)		Myc (Ab-58)	0.643736	0.789725	0.758502	0.957931		1.22678	1.26293	1.17828	1.21299
Myc (Phospho-Ser62)		Myc (Ab-62)	1.4595	1.2159	1.1431	1.4808		0.833096	1.29542	0.783216	1.21786
Myosin regulatory light chain 2 (Phospho-Ser18)		Myosin regulatory light chain 2 (Ab-18)	1.11745	0.904727	1.2393	1.07099		0.809639	0.864187	1.10905	1.18377
NFAT4 (Phospho-Ser165)		NFAT4 (Ab-165)	1.55446	1.40603	1.26695	1.33924		0.904515	1.05706	0.815045	0.952499
NFkB-p100/p52 (Phospho-Ser865)		NFkB-p100/p52 (Ab-865)	0.428089	0.387735	0.376985	0.355519		0.905736	0.94306	0.880623	0.916912
NFkB-p100/p52 (Phospho-Ser869)		NFkB-p100/p52 (Ab-869)	0.769043	0.805521	0.560933	0.71871		1.04743	1.28128	0.72939	0.892231
NFkB-p105/p50 (Phospho-Ser337)		NFkB-p105/p50 (Ab-337)	2.63799	1.68453	1.38403	1.52801		0.638565	1.10403	0.524652	0.907082
NFkB-p105/p50 (Phospho-Ser893)		NFkB-p105/p50 (Ab-893)	0.895339	0.852545	0.947291	0.94712		0.952203	0.999819	1.05802	1.11093
NFkB-p105/p50 (Phospho-Ser907)		NFkB-p105/p50 (Ab-907)	0.957258	0.897805	1.09768	1.04892		0.937892	0.955579	1.14669	1.16831
NFkB-p105/p50 (Phospho-Ser927)		NFkB-p105/p50 (Ab-927)	0.237101	0.246382	0.240193	0.267568		1.03915	1.11397	1.01304	1.08599
NFkB-p105/p50 (Phospho-Ser932)		NFkB-p105/p50 (Ab-932)	1.04038	1.13547	1.04812	1.08195		1.0914	1.03227	1.00744	0.952865
NFkB-p65 (Phospho-Thr254)		NFkB-p65 (Ab-254)	0.942637	1.06132	0.777215	0.791181		1.1259	1.01797	0.824512	0.745472
NFkB-p65 (Phospho-Ser276)		NFkB-p65 (Ab-276)	0.987076	1.13143	0.917105	0.904927		1.14625	0.98672	0.929113	0.799805
NFkB-p65 (Phospho-Ser311)		NFkB-p65 (Ab-311)	1.06494	1.20119	1.30044	1.41998		1.12795	1.09192	1.22115	1.18215
NFkB-p65 (Phospho-Thr435)		NFkB-p65 (Ab-435)	1.05461	1.84078	1.40895	1.64425		1.74546	1.167	1.336	0.89324
NFkB-p65 (Phospho-Ser468)		NFkB-p65 (Ab-468)	0.800515	0.843466	0.714921	0.770612		1.05365	1.0779	0.893076	0.913625
NFkB-p65 (Phospho-Thr505)		NFkB-p65 (Ab-505)	1.03907	1.14383	1.02288	1.05484		1.10082	1.03125	0.98442	0.922204
NFkB-p65 (Phospho-Ser529)		NFkB-p65 (Ab-529)	1.03222	0.852643	0.815006	0.965471		0.826026	1.18462	0.789564	1.13233
NFkB-p65 (Phospho-Ser536)		NFkB-p65 (Ab-536)	0.791078	0.91273	0.740778	0.796453		1.15378	1.07516	0.936415	0.872605
NMDAR1 (Phospho-Ser897)		NMDAR1 (Ab-897)	1.27144	1.99892	1.39914	2.10072		1.57217	1.50143	1.10044	1.05093
NMDAR2B (Phospho-Tyr1472)		NMDAR2B (Ab-1472)	0.328088	0.31816	0.311425	0.303774		0.969741	0.975432	0.949213	0.954783
Opioid Receptor (Phospho-Ser375)		Opioid Receptor (Ab-375)	1.68741	1.57733	2.10225	2.2212		0.934761	1.05658	1.24584	1.40821
p130Cas (Phospho-Tyr165)		p130Cas (Ab-165)	1.27605	1.23423	1.31532	1.1359		0.967234	0.863589	1.03078	0.920326
p130Cas (Phospho-Tyr410)		p130Cas (Ab-410)	1.05142	0.936042	1.15115	1.125		0.890268	0.97728	1.09486	1.20187
p21Cip1 (Phospho-Thr145)		p21Cip1 (Ab-145)	0.981277	0.935512	0.871931	0.968861		0.953363	1.11117	0.888568	1.03565
p27Kip1 (Phospho-Ser10)		p27Kip1 (Ab-10)	1.43256	1.48875	1.43118	1.25467		1.03922	0.876669	0.999036	0.842769
p27Kip1 (Phospho-Thr187)		p27Kip1 (Ab-187)	1.58354	1.0711	1.2323	1.43174		0.676398	1.16185	0.778191	1.3367
p38 MAPK (Phospho-Thr180)		p38 MAPK (Ab-180)	1.125	1.06742	1.1925	1.15471		0.948814	0.968316	1.06	1.08178
p38 MAPK (Phospho-Tyr182)		p38 MAPK (Ab-182)	0.081239	0.0891797	0.0815535	0.0989986		1.09775	1.21391	1.00387	1.1101
p38 MAPK (Phospho-Tyr322)		p38 MAPK (Ab-322)	0.983871	0.997645	1.05805	0.897394		1.014	0.848158	1.0754	0.899512
p44/42 MAPK (Phospho-Thr202)		p44/42 MAPK (Ab-202)	1.78684	3.28854	2.43158	4.15769		1.84042	1.70987	1.36082	1.2643
p44/42 MAPK (Phospho-Tyr204)		p44/42 MAPK (Ab-204)	1.81154	2.90189	1.83549	2.623		1.60189	1.42904	1.01322	0.903892
p53 (Phospho-Ser15)		p53 (Ab-15)	1.18594	1.17346	1.33043	1.26763		0.989477	0.952797	1.12184	1.08025
p53 (Phospho-Thr18)		p53 (Ab-18)	0.923758	1.10395	0.802476	1.14963		1.19506	1.4326	0.868708	1.04138
p53 (Phospho-Ser20)		p53 (Ab-20)	0.36108	0.340972	0.35048	0.34396		0.944313	0.981397	0.970645	1.00876
p53 (Phospho-Ser315)		p53 (Ab-315)	0.557359	0.628326	0.499372	0.449629		1.12733	0.900389	0.895962	0.715599
p53 (Phospho-Ser33)		p53 (Ab-33)	0.674699	0.797306	0.704909	0.745788		1.18172	1.05799	1.04478	0.935384
p53 (Phospho-Ser37)		p53 (Ab-37)	1.11768	1.17479	1.20076	1.24876		1.05109	1.03998	1.07433	1.06296
p53 (Phospho-Ser378)		p53 (Ab-378)	1.34133	1.38454	1.10505	1.10448		1.03222	0.999484	0.823846	0.79772
p53 (Phospho-Ser392)		p53 (Ab-392)	0.896711	0.85244	0.840628	0.742408		0.95063	0.88316	0.937456	0.870921
p53 (Phospho-Ser46)		p53 (Ab-46)	0.960108	1.07651	1.16333	1.15224		1.12124	0.990474	1.21166	1.07035
p53 (Phospho-Ser6)		p53 (Ab-6)	1.59319	1.14366	1.555	1.18137		0.717844	0.759725	0.976029	1.03297
p53 (Phospho-Ser9)		p53 (Ab-9)	0.736358	0.763854	0.660678	0.816912		1.03734	1.23648	0.897223	1.06946
P70S6K (Phospho-Thr229)		P70S6K (Ab-229)	0.753417	0.713257	0.590523	0.642655		0.946697	1.08828	0.783793	0.901014
P70S6K (Phospho-Ser371)		P70S6K (Ab-371)	0.89665	0.76794	0.878517	0.802083		0.856455	0.912997	0.979777	1.04446
P70S6K (Phospho-Ser411)		P70S6K (Ab-411)	1.04056	1.02178	1.00994	1.09573		0.981946	1.08495	0.97057	1.07238
P70S6K (Phospho-Ser418)		P70S6K (Ab-418)	1.3204	1.20997	1.12638	1.11622		0.916366	0.990975	0.85306	0.922515
P70S6K (Phospho-Thr421)		P70S6K (Ab-421)	1.21311	1.1357	1.31387	1.057		0.936187	0.80449	1.08306	0.930701
P70S6K (Phospho-Ser424)		P70S6K (Ab-424)	0.901338	1.05684	0.869505	1.1543		1.17252	1.32753	0.964682	1.09222
P70S6K-beta (Phospho-Ser423)		P70S6K-beta (Ab-423)	1.2751	1.26854	1.21172	1.29662		0.994859	1.07006	0.950301	1.02214
P73 (Phospho-Tyr99)		P73 (Ab-99)	0.850755	0.901745	0.67619	0.778631		1.05994	1.1515	0.794812	0.863471
P90RSK (Phospho-Thr359/Ser363)		P90RSK (Ab-359/363)	0.264382	0.496869	0.246428	0.284167		1.87936	1.15315	0.932089	0.571916
P90RSK (Phospho-Ser380)		P90RSK (Ab-380)	1.00913	1.08089	0.853	1.03055		1.07112	1.20815	0.845286	0.953426
P90RSK (Phospho-Thr573)		P90RSK (Ab-573)	0.588235	0.623644	0.536828	0.711359		1.0602	1.32512	0.912607	1.14065
P95/NBS1 (Phospho-Ser343)		P95/NBS1 (Ab-343)	0.10948	0.111254	0.101383	0.121666		1.01621	1.20007	0.926043	1.09359
PAK1 (Phospho-Ser204)		PAK1 (Ab-204)	1.65287	1.50116	1.22684	1.21359		0.908212	0.9892	0.742244	0.808432
PAK1 (Phospho-Thr212)		PAK1 (Ab-212)	1.07041	1.15373	1.09831	0.958363		1.07784	0.872576	1.02607	0.830664
PAK1/2 (Phospho-Ser199)		PAK1/2 (Ab-199)	0.935099	0.845033	0.722197	0.812996		0.903683	1.12573	0.772321	0.962088
PAK1/2/3 (Phospho-Ser141)		PAK1/2/3 (Ab-141)	1.07153	1.05812	0.84962	0.905019		0.987484	1.0652	0.792902	0.855308
PAK1/2/3 (Phospho-Thr423/402/421)		PAK1/2/3 (Ab-423/402/421)	0.136971	0.135292	0.130733	0.126187		0.987742	0.965224	0.954459	0.9327
PAK2 (Phospho-Ser192)		PAK2 (Ab-192)	1.23524	1.25581	1.00716	0.983485		1.01665	0.976494	0.815352	0.783145
PAK3 (Phospho-Ser154)		PAK3 (Ab-154)	1.51948	1.05616	1.17617	1.35061		0.69508	1.14831	0.774062	1.27879
Paxillin (Phospho-Tyr118)		Paxillin (Ab-118)	1.20446	1.17546	1.17916	1.22256		0.975922	1.0368	0.979	1.04007
Paxillin (Phospho-Tyr31)		Paxillin (Ab-31)	1.11308	1.02146	0.864116	0.94123		0.91768	1.08924	0.776326	0.92146
PDGFR alpha (Phospho-Tyr849)		PDGFR alpha (Ab-849)	1.05899	1.21308	0.983675	1.26901		1.14551	1.29007	0.928883	1.04611
PDGFR beta (Phospho-Tyr1021)		PDGFR beta (Ab-1021)	1.44673	1.61423	1.53443	1.69178		1.11578	1.10254	1.06062	1.04804
PDGFR beta (Phospho-Tyr740)		PDGFR beta (Ab-740)	1.30289	1.27802	1.37659	1.29218		0.980911	0.938685	1.05657	1.01108
PDGFR beta (Phospho-Tyr751)		PDGFR beta (Ab-751)	1.50216	1.53961	1.1027	1.8945		1.02493	1.71805	0.73408	1.2305
PDK1 (Phospho-Ser241)		PDK1 (Ab-241)	0.380269	0.320741	0.392931	0.336185		0.843458	0.855584	1.0333	1.04815
PEA-15 (Phospho-Ser116)		PEA-15 (Ab-116)	0.959683	0.993605	0.907931	0.992519		1.03535	1.09317	0.946074	0.998907
PECAM-1 (Phospho-Tyr713)		PECAM-1 (Ab-713)	0.307798	0.330632	0.267329	0.365965		1.07418	1.36897	0.86852	1.10687
PI3-kinase p85-subunit alpha/gamma (Phospho-Tyr467/Tyr199)		PI3-kinase p85-subunit alpha/gamma (Ab-467/199)	1.10724	1.1876	0.945355	0.948171		1.07257	1.00298	0.853792	0.798394
Pim-1 (Phospho-Tyr309)		Pim-1 (Ab-309)	0.864433	0.869804	0.561846	0.862479		1.00621	1.53508	0.649959	0.991578
PKA CAT (Phospho-Thr197)		PKA CAT (Ab-197)	0.95346	0.745831	0.66702	0.887909		0.782237	1.33116	0.699579	1.1905
PKC alpha (Phospho-Tyr657)		PKC alpha (Ab-657)	1.23583	1.18403	1.21526	1.28386		0.958084	1.05645	0.983351	1.08431
PKC alpha/beta II (Phospho-Thr638)		PKC alpha/beta II (Ab-638)	1.32227	1.26942	1.48841	1.34406		0.960027	0.90302	1.12565	1.05881
PKC beta/PKCB (Phospho-Ser661)		PKC beta/PKCB (Ab-661)	1.21903	1.21226	1.12103	1.11266		0.994446	0.992535	0.919609	0.917843
PKC delta (Phospho-Thr505)		PKC delta (Ab-505)	1.16043	1.13913	1.30333	1.09592		0.981647	0.840862	1.12314	0.962064
PKC delta (Phospho-Ser645)		PKC delta (Ab-645)	0.735783	0.707317	0.630396	0.6499		0.961313	1.03094	0.856769	0.918825
PKC epsilon (Phospho-Ser729)		PKC epsilon (Ab-729)	1.24361	1.34167	1.94178	1.51076		1.07885	0.778032	1.5614	1.12603
PKC pan activation site (Phospho)		PKC pan activation site	1.0438	1.01294	1.03082	0.899248		0.970439	0.872366	0.987565	0.88776
PKC theta (Phospho-Ser676)		PKC theta (Ab-676)	1.15391	0.845483	0.759744	1.17628		0.732712	1.54826	0.658409	1.39125
PKC zeta (Phospho-Thr410)		PKC zeta (Ab-410)	1.19004	0.845448	1.1171	0.935881		0.710435	0.837775	0.938709	1.10696
PKC zeta (Phospho-Thr560)		PKC zeta (Ab-560)	0.97041	1.03787	1.25821	0.923849		1.06952	0.734259	1.29657	0.890137
PKD1/PKC mu (Phospho-Ser205)		PKD1/PKC mu (Ab-205)	1.06063	0.975057	1.26216	1.10563		0.91932	0.87598	1.19001	1.13391
PKD1/PKC mu (Phospho-Tyr463)		PKD1/PKC mu (Ab-463)	0.943971	0.861416	1.04189	0.955771		0.912546	0.917345	1.10373	1.10953
PKD1/PKC mu (Phospho-Ser910)		PKD1/PKC mu (Ab-910)	1.1742	1.00548	1.47547	1.20594		0.856307	0.817323	1.25657	1.19937
PKD2 (Phospho-Ser876)		PKD2 (Ab-876)	1.54233	1.56462	1.93109	1.80394		1.01445	0.934158	1.25206	1.15296
PKR (Phospho-Thr446)		PKR (Ab-446)	0.990393	1.01487	1.02544	0.982873		1.02471	0.958486	1.03539	0.968472
PKR (Phospho-Thr451)		PKR (Ab-451)	1.03181	1.08168	1.08503	1.22414		1.04834	1.12821	1.05158	1.1317
PLC beta3 (Phospho-Ser1105)		PLC beta3 (Ab-1105)	0.928424	0.906535	1.00113	1.02944		0.976423	1.02827	1.07832	1.13557
PLC beta3 (Phospho-Ser537)		PLC beta3 (Ab-537)	1.09375	0.986635	1.164	1.13169		0.902066	0.972246	1.06423	1.14702
PLCG1 (Phospho-Tyr771)		PLCG1 (Ab-771)	0.952182	1.01313	1.36123	1.26745		1.06401	0.931104	1.42959	1.25102
PLCG1 (Phospho-Tyr783)		PLCG1 (Ab-783)	1.07858	0.938338	1.08725	0.960148		0.869978	0.883096	1.00804	1.02324
PLCG2 (Phospho-Tyr1217)		PLCG2 (Ab-1217)	1.20912	1.20969	1.35494	1.13088		1.00047	0.834639	1.12059	0.934853
PLCG2 (Phospho-Tyr753)		PLCG2 (Ab-753)	0.882353	0.837107	0.957925	0.84081		0.948721	0.877741	1.08565	1.00442
PLD1 (Phospho-Ser561)		PLD1 (Ab-561)	0.957882	1.03129	0.747108	0.911135		1.07663	1.21955	0.779958	0.883491
PLK1 (Phospho-Thr210)		PLK1 (Ab-210)	1.02555	0.974919	1.18088	1.05707		0.950627	0.895158	1.15146	1.08427
PP1 alpha (Phospho-Thr320)		PP1 alpha (Ab-320)	0.952767	0.934389	0.907725	0.927188		0.980712	1.02144	0.952726	0.992293
PP2A-alpha (Phospho-Tyr307)		PP2A-alpha (Ab-307)	0.15471	0.156533	0.127229	0.221032		1.01178	1.73728	0.82237	1.41205
PPAR-BP (Phospho-Thr1457)		PPAR-BP (Ab-1457)	0.788754	0.893183	0.905549	0.991076		1.1324	1.09445	1.14808	1.1096
PPAR-gamma (Phospho-Ser112)		PPAR-gamma (Ab-112)	0.261152	0.233073	0.295835	0.25377		0.89248	0.857811	1.13281	1.0888
Progesterone Receptor (Phospho-Ser190)		Progesterone Receptor (Ab-190)	0.759932	0.718085	0.937752	0.717068		0.944934	0.764667	1.23399	0.998583
PTEN (Phospho-Ser370)		PTEN (Ab-370)	0.350665	0.387533	0.355537	0.444618		1.10514	1.25055	1.01389	1.1473
PTEN (Phospho-Ser380)		PTEN (Ab-380)	0.301583	0.405889	0.229268	0.273602		1.34586	1.19337	0.760217	0.67408
PTEN (Phospho-Ser380/Thr382/Thr383)		PTEN (Ab-380/382/383)	0.675137	0.838326	0.612572	0.693865		1.24171	1.13271	0.90733	0.827679
Pyk2 (Phospho-Tyr402)		Pyk2 (Ab-402)	1.19686	1.41449	1.59184	1.69929		1.18183	1.0675	1.33001	1.20135
Pyk2 (Phospho-Tyr580)		Pyk2 (Ab-580)	0.616197	0.595686	0.696003	0.809467		0.966713	1.16302	1.12951	1.35888
Pyk2 (Phospho-Tyr881)		Pyk2 (Ab-881)	0.601695	0.782222	0.893958	1.0113		1.30003	1.13126	1.48573	1.29285
Rac1/cdc42 (Phospho-Ser71)		Rac1/cdc42 (Ab-71)	0.816034	0.969093	0.72132	0.732895		1.18756	1.01605	0.883933	0.756268
Raf1 (Phospho-Ser259)		Raf1 (Ab-259)	1.04304	0.736501	1.11366	1.22616		0.706108	1.10102	1.06771	1.66485
Raf1 (Phospho-Ser289)		Raf1 (Ab-289)	0.87529	0.59057	0.787748	0.716102		0.674713	0.909049	0.899985	1.21256
Raf1 (Phospho-Ser296)		Raf1 (Ab-296)	0.664732	0.740317	0.639458	1.00052		1.11371	1.56463	0.961979	1.35147
Raf1 (Phospho-Ser338)		Raf1 (Ab-338)	0.698682	0.685209	0.576453	0.634402		0.980718	1.10053	0.825059	0.925851
Raf1 (Phospho-Tyr341)		Raf1 (Ab-341)	0.992852	1.00383	0.975478	0.97502		1.01106	0.99953	0.982501	0.971296
Raf1 (Phospho-Ser43)		Raf1 (Ab-43)	0.553598	0.587623	0.612476	0.624798		1.06146	1.02012	1.10635	1.06326
Raf1 (Phospho-Ser621)		Raf1 (Ab-621)	1.20897	1.0544	0.791914	0.960848		0.872152	1.21332	0.655033	0.911271
Ras-GRF1 (Phospho-Ser916)		Ras-GRF1 (Ab-916)	0.861161	0.807422	0.869452	0.891289		0.937597	1.02512	1.00963	1.10387
Rb (Phospho-Ser608)		Rb (Ab-608)	1.44889	1.24589	1.34717	1.25565		0.859891	0.932064	0.929794	1.00783
Rb (Phospho-Ser780)		Rb (Ab-780)	0.300953	0.245741	0.2684	0.300055		0.816543	1.11794	0.891834	1.22102
Rb (Phospho-Ser795)		Rb (Ab-795)	0.9847	0.859051	0.894455	1.00066		0.872399	1.11874	0.908353	1.16484
Rb (Phospho-Ser807)		Rb (Ab-807)	0.614545	0.565891	0.55895	0.581267		0.920829	1.03993	0.909535	1.02717
Rb (Phospho-Ser811)		Rb (Ab-811)	1.05492	1.00077	1.21832	1.17181		0.948665	0.961819	1.1549	1.17091
Rel (Phospho-Ser503)		Rel (Ab-503)	0.800643	0.820849	0.757757	0.812639		1.02524	1.07243	0.946435	0.989999
RelB (Phospho-Ser552)		RelB (Ab-552)	1.16807	1.02767	1.26005	1.16612		0.879807	0.925455	1.07875	1.13472
Ret (Phospho-Tyr905)		Ret (Ab-905)	1.25269	1.15777	1.18984	1.19411		0.924231	1.00359	0.949827	1.03139
Rho/Rac guanine nucleotide exchange factor 2 (Phospho-Ser885)		Rho/Rac guanine nucleotide exchange factor 2 (Ab-885)	1.1664	1.14749	1.03422	1.15191		0.98378	1.1138	0.88667	1.00386
RSK1/2/3/4 (Phospho-Ser221/227/218/232)		RSK1/2/3/4 (Ab-221/227/218/232)	0.914761	0.968992	0.638375	0.830317		1.05928	1.30067	0.69786	0.856887
RyR2 (Phospho-Ser2808)		RyR2 (Ab-2808)	1.09624	1.15494	1.1006	1.00605		1.05355	0.914096	1.00398	0.871082
S6 Ribosomal Protein (Phospho-Ser235)		S6 Ribosomal Protein (Ab-235)	0.983687	1.06792	0.985469	0.935678		1.08563	0.949474	1.00181	0.87617
SAPK/JNK (Phospho-Thr183)		SAPK/JNK (Ab-183)	1.35656	1.32315	1.33797	1.3856		0.975373	1.0356	0.986298	1.0472
SAPK/JNK (Phospho-Tyr185)		SAPK/JNK (Ab-185)	1.13476	1.12432	2.02874	1.06385		0.990801	0.524389	1.78782	0.946216
Shc (Phospho-Tyr349)		Shc (Ab-349)	0.27233	0.259954	0.252356	0.313787		0.954555	1.24343	0.926657	1.20709
Shc (Phospho-Tyr427)		Shc (Ab-427)	0.729079	0.644285	0.800747	0.845708		0.883696	1.05615	1.0983	1.31263
SHP-2 (Phospho-Tyr542)		SHP-2 (Ab-542)	1.12444	1.23863	1.14773	1.14991		1.10155	1.00189	1.02071	0.928369
SHP-2 (Phospho-Tyr580)		SHP-2 (Ab-580)	0.848308	0.876793	0.656907	0.867503		1.03358	1.32059	0.774373	0.989405
SLP-76 (Phospho-Tyr128)		SLP-76 (Ab-128)	1.21173	1.26742	1.31124	1.31778		1.04595	1.00499	1.08212	1.03974
Smad1 (Phospho-Ser187)		Smad1 (Ab-187)	1.11077	1.04961	1.00938	1.08151		0.944934	1.07146	0.908719	1.03039
Smad1 (Phospho-Ser465)		Smad1 (Ab-465)	0.939724	0.874429	0.972274	0.971026		0.930517	0.998717	1.03464	1.11047
Smad2 (Phospho-Thr220)		Smad2 (Ab-220)	0.620434	0.770722	0.583333	0.565149		1.24223	0.968827	0.940202	0.733272
Smad2 (Phospho-Ser250)		Smad2 (Ab-250)	1.02155	0.987342	0.972037	1.0431		0.966515	1.07311	0.951533	1.05648
Smad2 (Phospho-Ser467)		Smad2 (Ab-467)	1.21075	0.864433	1.04002	0.958103		0.713964	0.921231	0.858991	1.10836
Smad2/3 (Phospho-Thr8)		Smad2/3 (Ab-8)	1.5369	1.56519	1.65078	1.38604		1.0184	0.839627	1.0741	0.885545
Smad3 (Phospho-Thr179)		Smad3 (Ab-179)	0.872976	0.732633	0.650104	0.702838		0.839236	1.08112	0.744699	0.959332
Smad3 (Phospho-Ser204)		Smad3 (Ab-204)	0.730576	0.910214	0.621112	0.835857		1.24588	1.34574	0.850167	0.918308
Smad3 (Phospho-Ser213)		Smad3 (Ab-213)	1.77166	1.98604	1.77006	1.85371		1.12101	1.04726	0.999095	0.933369
Smad3 (Phospho-Ser425)		Smad3 (Ab-425)	1.11528	0.934878	1.27411	0.97962		0.838241	0.768865	1.14241	1.04786
SMC1 (Phospho-Ser957)		SMC1 (Ab-957)	0.947455	1.05302	1.00199	1.03915		1.11142	1.03708	1.05756	0.986821
SP1 (Phospho-Thr739)		SP1 (Ab-739)	1.61408	1.69037	1.28504	1.43444		1.04726	1.11626	0.796141	0.848597
Src (Phospho-Tyr418)		Src (Ab-418)	0.0583985	0.0743615	0.052362	0.0721224		1.27335	1.37738	0.896633	0.969889
Src (Phospho-Tyr529)		Src (Ab-529)	1.10852	0.823004	0.729961	0.804937		0.742433	1.10271	0.6585	0.978048
Src (Phospho-Ser75)		Src (Ab-75)	1.07191	1.21691	0.950932	0.935289		1.13528	0.98355	0.887141	0.768576
SREBP-1 (Phospho-Ser439)		SREBP-1 (Ab-439)	0.760074	0.752109	0.852575	0.814306		0.98952	0.955115	1.1217	1.0827
SRF (Phospho-Ser77)		SRF (Ab-77)	0.95098	0.961098	0.880711	0.9		1.01064	1.0219	0.926108	0.936429
SRF (Phospho-Ser99)		SRF (Ab-99)	0.544226	0.563043	0.617317	0.672414		1.03458	1.08925	1.1343	1.19425
STAM2 (Phospho-Tyr192)		STAM2 (Ab-192)	2.76373	2.30792	2.09298	1.95455		0.835077	0.933859	0.757303	0.846885
STAT1 (Phospho-Tyr701)		STAT1 (Ab-701)	1.19008	1.67516	1.90678	1.76914		1.4076	0.927816	1.60222	1.0561
STAT1 (Phospho-Ser727)		STAT1 (Ab-727)	0.940623	1.00397	0.993882	0.951183		1.06734	0.957039	1.05662	0.947424
STAT2 (Phospho-Tyr690)		STAT2 (Ab-690)	1.31729	1.25905	1.53836	1.54189		0.955784	1.0023	1.16782	1.22465
STAT3 (Phospho-Tyr705)		STAT3 (Ab-705)	1.16087	1.3305	1.29365	1.35743		1.14612	1.0493	1.11437	1.02024
STAT3 (Phospho-Ser727)		STAT3 (Ab-727)	1.04128	0.981191	0.940411	0.90991		0.942296	0.967566	0.903132	0.927352
STAT4 (Phospho-Tyr693)		STAT4 (Ab-693)	1	1.08946	0.949376	1.05231		1.08946	1.10842	0.949376	0.965901
STAT5A (Phospho-Tyr694)		STAT5A (Ab-694)	1.10149	1.1741	1.15413	1.12152		1.06592	0.971746	1.04779	0.955215
STAT5A (Phospho-Ser780)		STAT5A (Ab-780)	0.126946	0.101256	0.0957302	0.100969		0.797635	1.05473	0.754104	0.997166
STAT5B (Phospho-Ser731)		STAT5B (Ab-731)	1.03118	1.06769	1.16562	1.01763		1.0354	0.873042	1.13037	0.953118
STAT6 (Phospho-Tyr641)		STAT6 (Ab-641)	1.42039	1.42803	1.35964	1.38191		1.00537	1.01639	0.957225	0.967709
STAT6 (Phospho-Thr645)		STAT6 (Ab-645)	0.263512	0.209618	0.347205	0.3279		0.795478	0.944399	1.31761	1.56428
Stathmin 1 (Phospho-Ser15)		Stathmin 1 (Ab-15)	1.19713	1.09743	1.15976	1.01738		0.916716	0.877234	0.968787	0.927062
Stathmin 1 (Phospho-Ser24)		Stathmin 1 (Ab-24)	1.07379	1.16132	1.06322	1.15533		1.08151	1.08663	0.990151	0.994838
Stathmin 1 (Phospho-Ser37)		Stathmin 1 (Ab-37)	1.06417	1.11261	1.20608	1.16949		1.04552	0.969667	1.13335	1.05113
Survivin (Phospho-Thr117)		Survivin (Ab-117)	0.886909	0.978188	1.06095	1.04762		1.10292	0.987433	1.19624	1.07098
SYK (Phospho-Tyr348)		SYK (Ab-348)	0.806763	0.720775	1.06564	0.840985		0.893416	0.789181	1.32089	1.16678
SYK (Phospho-Tyr525)		SYK (Ab-525)	0.304626	0.262636	0.226837	0.239371		0.862157	1.05525	0.74464	0.911418
Synapsin (Phospho-Ser62)		Synapsin (Ab-62)	1.31101	1.02551	0.87672	0.918367		0.78223	1.0475	0.668737	0.895522
Synapsin (Phospho-Ser9)		Synapsin (Ab-9)	0.928266	1.09918	0.780754	1.02329		1.18412	1.31064	0.841089	0.93096
Synaptotagmin (Phospho-Thr202)		Synaptotagmin (Ab-202)	0.815903	0.86971	0.984028	0.823119		1.06595	0.836479	1.20606	0.946429
Synaptotagmin (Phospho-Ser309)		Synaptotagmin (Ab-309)	0.852778	0.804154	0.847247	0.808478		0.942982	0.954242	0.993514	1.00538
Synuclein alpha (Phospho-Tyr125)		Synuclein alpha (Ab-125)	0.616241	0.794661	0.610872	0.741187		1.28953	1.21333	0.991288	0.932708
Synuclein alpha (Phospho-Tyr133)		Synuclein alpha (Ab-133)	0.854737	0.963388	0.769527	0.803673		1.12712	1.04437	0.900309	0.834215
Tau (Phospho-Thr181)		Tau (Ab-181)	1.37164	1.17286	1.30822	1.1619		0.855075	0.888148	0.953763	0.990654
Tau (Phospho-Thr205)		Tau (Ab-205)	1.34456	1.33375	1.20818	1.12062		0.991959	0.927523	0.89857	0.8402
Tau (Phospho-Thr212)		Tau (Ab-212)	0.233261	0.241244	0.245012	0.306676		1.03423	1.25168	1.05038	1.27123
Tau (Phospho-Ser214)		Tau (Ab-214)	0.769798	0.687877	0.857451	0.895161		0.893581	1.04398	1.11386	1.30134
Tau (Phospho-Thr231)		Tau (Ab-231)	1.2071	1.41594	1.36358	1.35298		1.17301	0.992227	1.12964	0.955541
Tau (Phospho-Ser235)		Tau (Ab-235)	0.106955	0.101196	0.121305	0.132553		0.94615	1.09272	1.13417	1.30987
Tau (Phospho-Ser262)		Tau (Ab-262)	0.882979	0.845217	0.885481	0.886598		0.957234	1.00126	1.00283	1.04896
Tau (Phospho-Ser356)		Tau (Ab-356)	0.166757	0.234373	0.152176	0.225892		1.40547	1.48441	0.912562	0.963816
Tau (Phospho-Ser396)		Tau (Ab-396)	1.27188	1.12174	1.01511	1.36926		0.881954	1.34888	0.798113	1.22065
Tau (Phospho-Ser404)		Tau (Ab-404)	0.643817	0.649137	0.594363	0.650765		1.00826	1.09489	0.923186	1.00251
Tau (Phospho-Ser422)		Tau (Ab-422)	1.04205	0.962574	0.911936	0.922116		0.923734	1.01116	0.87514	0.957969
TIF-IA (Phospho-Ser649)		TIF-IA (Ab-649)	1.11181	1.08015	1.25776	1.16413		0.971528	0.925556	1.13128	1.07775
TOP2A/DNA topoisomerase II (Phospho-Ser1106)		TOP2A/DNA topoisomerase II (Ab-1106)	0.516213	0.493892	0.471855	0.553067		0.95676	1.17211	0.914071	1.11981
Trk B (Phospho-Tyr515)		Trk B (Ab-515)	0.98161	0.872873	1.03552	0.871897		0.889225	0.841987	1.05492	0.998882
Tuberin/TSC2 (Phospho-Thr1462)		Tuberin/TSC2 (Ab-1462)	1.31176	1.31399	1.06013	1.11398		1.0017	1.0508	0.80817	0.847788
Tuberin/TSC2 (Phospho-Ser939)		Tuberin/TSC2 (Ab-939)	0.800228	0.744361	0.63317	0.628902		0.930186	0.993259	0.791237	0.844888
TYK2 (Phospho-Tyr1054)		TYK2 (Ab-1054)	0.944571	0.963435	0.827042	0.983213		1.01997	1.18883	0.875574	1.02053
Tyrosine Hydroxylase (Phospho-Ser19)		Tyrosine Hydroxylase (Ab-19)	0.785129	0.973325	0.689825	0.761264		1.2397	1.10356	0.878614	0.782127
Tyrosine Hydroxylase (Phospho-Ser31)		Tyrosine Hydroxylase (Ab-31)	0.843533	0.791634	0.710106	0.814585		0.938475	1.14713	0.841824	1.02899
Tyrosine Hydroxylase (Phospho-Ser40)		Tyrosine Hydroxylase (Ab-40)	0.873984	0.728516	0.702086	0.786421		0.833557	1.12012	0.803317	1.07948
Tyrosine Hydroxylase (Phospho-Ser8)		Tyrosine Hydroxylase (Ab-8)	1.14251	1.0592	0.865591	0.917226		0.92708	1.05965	0.757621	0.865961
VASP (Phospho-Ser157)		VASP (Ab-157)	1.15065	1.17119	1.09217	1.06941		1.01786	0.979161	0.949184	0.913099
VASP (Phospho-Ser238)		VASP (Ab-238)	1.54159	1.53954	1.5465	1.41647		0.998669	0.915919	1.00318	0.920057
VAV1 (Phospho-Tyr174)		VAV1 (Ab-174)	0.870329	0.709867	0.636153	0.672859		0.815631	1.0577	0.730935	0.947866
VAV2 (Phospho-Tyr142)		VAV2 (Ab-142)	1.19792	1.17492	1.07115	1.13036		0.980794	1.05527	0.894171	0.962072
VEGFR1 (Phospho-Tyr1333)		VEGFR1 (Ab-1333)	1.04417	1.05983	0.903154	0.959851		1.015	1.06278	0.864949	0.905666
VEGFR2 (Phospho-Tyr1054)		VEGFR2 (Ab-1054)	0.848545	0.850654	0.757923	0.730559		1.00249	0.963896	0.893204	0.858821
VEGFR2 (Phospho-Tyr1059)		VEGFR2 (Ab-1059)	1.0373	0.950545	0.981065	1.09584		0.916363	1.11699	0.945786	1.15286
VEGFR2 (Phospho-Tyr1175)		VEGFR2 (Ab-1175)	1.06436	0.79845	0.794902	1.21205		0.750169	1.52478	0.746836	1.51801
VEGFR2 (Phospho-Tyr1214)		VEGFR2 (Ab-1214)	0.058851	0.062044	0.0641374	0.0736529		1.05425	1.14836	1.08983	1.18711
VEGFR2 (Phospho-Tyr951)		VEGFR2 (Ab-951)	0.0613911	0.0475817	0.0613981	0.0483392		0.775059	0.787307	1.00011	1.01592
Vinculin (Phospho-Tyr821)		Vinculin (Ab-821)	1.51535	1.71759	1.53267	1.49285		1.13346	0.974017	1.01143	0.869153
WASP (Phospho-Tyr290)		WASP (Ab-290)	1.14817	0.970917	0.927749	0.802212		0.845618	0.864687	0.808021	0.826241
WAVE1 (Phospho-Tyr125)		WAVE1 (Ab-125)	1.07591	1.15099	1.23464	1.09456		1.06979	0.886541	1.14753	0.950965
WEE1 (Phospho-Ser53)		WEE1 (Ab-53)	0.762097	0.770798	0.74587	0.744348		1.01142	0.997959	0.978708	0.965685
XIAP (Phospho-Ser87)		XIAP (Ab-87)	0.686304	0.647413	0.678204	0.728477		0.943333	1.07413	0.988197	1.12521
Zap-70 (Phospho-Tyr292)		Zap-70 (Ab-292)	1.03898	1.09836	0.969898	0.940115		1.05715	0.969293	0.933507	0.855925
Zap-70 (Phospho-Tyr319)		Zap-70 (Ab-319)	0.758495	0.64404	0.67744	0.879062		0.849102	1.29762	0.893137	1.36492
Zap-70 (Phospho-Tyr493)		Zap-70 (Ab-493)	0.962167	0.939966	1.25159	0.926263		0.976926	0.74007	1.3008	0.985423
							Min	0.532665	0.524022	0.524652	0.461241
							Max	2.01547	2.24657	1.96053	1.91514
							Mean	1.01595	1.05555	0.992144	1.02562
