# Supplementary material for: The DNA repair protein DNA-PKcs modulates synaptic plasticity via PSD-95 phosphorylation and stability
Source: EMBO Rep. 2024 Jul 31;25(8):27. doi: 10.1038/s44319-024-00198-3 (PMC11315936; doi:10.1038/s44319-024-00198-3)
Supplement: Supplementary file 4 — Source data Fig. 1 [file 44319_2024_198_MOESM4_ESM.zip]

Archive with 24 entries (19 files):
- Figure 1/
- __MACOSX/._Figure 1
- Figure 1/Figure 1F/
- Figure 1/Figure 1A/
- Figure 1/.DS_Store
- __MACOSX/Figure 1/._.DS_Store
- Figure 1/Figure 1B/
- Figure 1/Figure 1E/
- Figure 1/Figure 1F/Raw Data of Fig 1F.xlsx
- __MACOSX/Figure 1/Figure 1F/._Raw Data of Fig 1F.xlsx
- Figure 1/Figure 1A/.DS_Store
- __MACOSX/Figure 1/Figure 1A/._.DS_Store
- Figure 1/Figure 1A/Figure 1A.tiff
- __MACOSX/Figure 1/Figure 1A/._Figure 1A.tiff
- Figure 1/Figure 1B/.DS_Store
- __MACOSX/Figure 1/Figure 1B/._.DS_Store
- Figure 1/Figure 1B/Figure 1B.tiff
- __MACOSX/Figure 1/Figure 1B/._Figure 1B.tiff
- Figure 1/Figure 1B/Raw Data Fig 1B.xlsx
- __MACOSX/Figure 1/Figure 1B/._Raw Data Fig 1B.xlsx
- Figure 1/Figure 1E/.DS_Store
- __MACOSX/Figure 1/Figure 1E/._.DS_Store
- Figure 1/Figure 1E/Raw statistics of Fig 1E.xlsx
- __MACOSX/Figure 1/Figure 1E/._Raw statistics of Fig 1E.xlsx
