# Supplementary material for: The DNA repair protein DNA-PKcs modulates synaptic plasticity via PSD-95 phosphorylation and stability
Source: EMBO Rep. 2024 Jul 31;25(8):27. doi: 10.1038/s44319-024-00198-3 (PMC11315936; doi:10.1038/s44319-024-00198-3)
Supplement: Supplementary file 4 — Source data Fig. 1 [file 44319_2024_198_MOESM4_ESM.zip › Figure 1/Figure 1F/Raw Data of Fig 1F.xlsx]

## Sheet: Foglio 1 - Row statistics of Fi
Raw Data of Fig 1F
Fig 1e
	No Extract			HEK293			LP1 Human Cortex			LP1 Mouse Cortex
	1	1	1	12	11,3	18,5	3,9	3,6	2,6	4,1	5	3,9
	No Extract			HEK293			LP1 Human Cortex			LP1 Mouse Cortex
	mean	sem	n°	mean	sem	n°	mean	sem	n°	mean	sem	n°
	1	0	3	13,93333333	2,2922575	3	3,366666667	0,392994204	3	4,333333333	0,338296386	3
