# Supplementary material for: The DNA repair protein DNA-PKcs modulates synaptic plasticity via PSD-95 phosphorylation and stability
Source: EMBO Rep. 2024 Jul 31;25(8):27. doi: 10.1038/s44319-024-00198-3 (PMC11315936; doi:10.1038/s44319-024-00198-3)
Supplement: Supplementary file 4 — Source data Fig. 1 [file 44319_2024_198_MOESM4_ESM.zip › Figure 1/Figure 1B/Raw Data Fig 1B.xlsx]

## Sheet: Foglio 1 - Row statistics of Fi
Raw Data of Fig 1B
Fig 1b
	Tot			P1			P3			S3			LP1			LP2
	89,30658778	109,459557	101,2338553	13,0574247	27,7019398	23,9506355	24,890016	40,8340552	29,2187144	17,1747715	36,5144301	33,7000768	15,4030435	10,5073913	13,9295652	4,26756929	7,27729658	4,75811258
	Tot			P1			P3			S3			LP1			LP2
	Mean	sem	n	Mean	sem	n	Mean	sem	n	Mean	sem	n	Mean	sem	n	Mean	sem	n
	100	5,85028037	3	21,57	4,391887395	3	31,6475952	4,760171319	3	29,12975947	6,032452489	3	13,28	1,450092391	3	5,43432615	0,93230238	3
