# Supplementary material for: The DNA repair protein DNA-PKcs modulates synaptic plasticity via PSD-95 phosphorylation and stability
Source: EMBO Rep. 2024 Jul 31;25(8):27. doi: 10.1038/s44319-024-00198-3 (PMC11315936; doi:10.1038/s44319-024-00198-3)
Supplement: Supplementary file 4 — Source data Fig. 1 [file 44319_2024_198_MOESM4_ESM.zip › Figure 1/Figure 1E/Raw statistics of Fig 1E.xlsx]

## Sheet: Raw statistics of Fig 1E
Fig 1E
	Synapsin 1			Syntaxin 1			PSD 95			GluN1			GluA1
	27.2	22.4	23.6	21	25.3	18.2	44.6	40	33.8	28.96	34.33	29.42	33	36	30
	Synapsin 1			Syntaxin 1			PSD 95			GluN1			GluA1
	mean	sem	n°	mean	sem	n°	mean	sem	n°	mean	sem	n°	mean	sem	n°
	24.4	1.44222	3	21.5	2.06478	3	39.4667	3.12908	3	30.9	1.72605	3	33	1.73205	3
n=21 for each marker

## Sheet: data distribution
	Synapsin 1
1°	40.8	29	27.7	24	14.2	29.4	25.3
2°	22.8	22.3	16.2	18.3	18.2	40	18.8
3°	35.7	24.5	17.6	24	13.4	26.5	23.3
	PSD-95
1°	42.9	31	40.4	42.5	41.7	40.7	41.05
2°	48	39.8	43.3	44.4	53.6	37.6	45.5
3°	41.5	22.2	26.7	24.5	40	41.4	40.3
	GluN1
1°	27.027	29.3333	24	29.7297	37.5	22	36.3636
2°	44.9	29.2	35.4	29.7	37.5	25.7	37.9
3°	29.1	21.1	20	28.8	37.5	28	38.2
	Syntaxin 1
1°	33.6	17.3	21.9	9.2	18	24.1	22.9
2°	25	21.8182	29.3532	14.6739	18	24.0741	44.2308
3°	7	4.0404	15.2672	9.23913	18	26.3158	47.619
	GluA1
1°	37.04	31.58	34.88	40	27.33	24.06	36.26
2°	20.21	27.88	36.73	43.48	25.16	51.96	46.67			Synapsin 1	Syntaxin 1	PSD-95	GluN1	GluA1
3°	41.18	24.8	24.24	34.09	28.67	21.83	35.48
