# Supplementary material for: The DNA repair protein DNA-PKcs modulates synaptic plasticity via PSD-95 phosphorylation and stability
Source: EMBO Rep. 2024 Jul 31;25(8):27. doi: 10.1038/s44319-024-00198-3 (PMC11315936; doi:10.1038/s44319-024-00198-3)
Supplement: Supplementary file 5 — Source data Fig. 2 [file 44319_2024_198_MOESM5_ESM.zip]

Archive with 23 entries (17 files):
- Figure 2/
- __MACOSX/._Figure 2
- Figure 2/Figure 2A/
- Figure 2/.DS_Store
- __MACOSX/Figure 2/._.DS_Store
- Figure 2/Figure 2C/
- Figure 2/Figure 2D/
- Figure 2/Figure 2E/
- Figure 2/Figure 2B/
- Figure 2/Figure 2A/.DS_Store
- __MACOSX/Figure 2/Figure 2A/._.DS_Store
- Figure 2/Figure 2A/Raw statistics of Fig 2A.xlsx
- __MACOSX/Figure 2/Figure 2A/._Raw statistics of Fig 2A.xlsx
- Figure 2/Figure 2C/Figure 2C.tiff
- __MACOSX/Figure 2/Figure 2C/._Figure 2C.tiff
- Figure 2/Figure 2C/Raw Data of Figure 2C.xlsx
- __MACOSX/Figure 2/Figure 2C/._Raw Data of Figure 2C.xlsx
- Figure 2/Figure 2D/Figure 2D.tiff
- __MACOSX/Figure 2/Figure 2D/._Figure 2D.tiff
- Figure 2/Figure 2E/Figure 2E.tiff
- __MACOSX/Figure 2/Figure 2E/._Figure 2E.tiff
- Figure 2/Figure 2B/Figure 2B.tiff
- __MACOSX/Figure 2/Figure 2B/._Figure 2B.tiff
