# Supplementary material for: The DNA repair protein DNA-PKcs modulates synaptic plasticity via PSD-95 phosphorylation and stability
Source: EMBO Rep. 2024 Jul 31;25(8):27. doi: 10.1038/s44319-024-00198-3 (PMC11315936; doi:10.1038/s44319-024-00198-3)
Supplement: Supplementary file 5 — Source data Fig. 2 [file 44319_2024_198_MOESM5_ESM.zip › Figure 2/Figure 2A/Raw statistics of Fig 2A.xlsx]

## Sheet: Raw statistics of Fig 2A
Fig 2A
	DMSO			F/R
	92.5	102.15	122.8	250.09	222.66	236
	DMSO			F/R
	mean	sem	n°	mean	sem	n°
	105.817	8.93692	3	236.25	7.91935	3
n=15 for each

## Sheet: data distribution
	DMSO						F/R
1°	89	99.8	88	103	82.7		221.8	240.3	211	228	212.2
2°	101.05	99.7	103	102.4	104.6		227.1	253.6	277.65	253.3	238.8
3°	125.8	129.5	135	112	111.7		243	242	219	237	239
				DMSO	F/R
