# Supplementary material for: The DNA repair protein DNA-PKcs modulates synaptic plasticity via PSD-95 phosphorylation and stability
Source: EMBO Rep. 2024 Jul 31;25(8):27. doi: 10.1038/s44319-024-00198-3 (PMC11315936; doi:10.1038/s44319-024-00198-3)
Supplement: Supplementary file 5 — Source data Fig. 2 [file 44319_2024_198_MOESM5_ESM.zip › Figure 2/Figure 2C/Raw Data of Figure 2C.xlsx]

## Sheet: Foglio 1 - Row statistics of Fi
Raw Data of Fig 2C
Fig 2c
	DMSO			R/F
P3	120,945528	80,4241517	98,6304867	95,670304	131,558663	165,771033
LP1	107,113231	116,878382	76,0083852	289,86759	238,438522	290,693889
	DMSO			F/R
	mean	sem	n°	mean	sem	n°
P3	100	11,7175406	3	131	20,23826516	3
LP1	99,9999994	12,32257694	3	273,0000003	17,28238536	3
