# Supplementary material for: The DNA repair protein DNA-PKcs modulates synaptic plasticity via PSD-95 phosphorylation and stability
Source: EMBO Rep. 2024 Jul 31;25(8):27. doi: 10.1038/s44319-024-00198-3 (PMC11315936; doi:10.1038/s44319-024-00198-3)
Supplement: Supplementary file 6 — Source data Fig. 3 [file 44319_2024_198_MOESM6_ESM.zip]

Archive with 27 entries (20 files):
- Figure 3/
- Figure 3/.DS_Store
- __MACOSX/Figure 3/._.DS_Store
- Figure 3/Figure 3E/
- Figure 3/Figure 3D/
- Figure 3/Figure 3H/
- Figure 3/Figure 3A/
- Figure 3/Figure 3F/
- Figure 3/Figure 3G/
- Figure 3/Figure 3E/Raw Data of Figure 3E.xlsx
- __MACOSX/Figure 3/Figure 3E/._Raw Data of Figure 3E.xlsx
- Figure 3/Figure 3D/Raw Data of Figure 3D.xlsx
- __MACOSX/Figure 3/Figure 3D/._Raw Data of Figure 3D.xlsx
- Figure 3/Figure 3H/Figure 3H - Akt.tiff
- __MACOSX/Figure 3/Figure 3H/._Figure 3H - Akt.tiff
- Figure 3/Figure 3H/Figure 3H - ERK.tiff
- __MACOSX/Figure 3/Figure 3H/._Figure 3H - ERK.tiff
- Figure 3/Figure 3H/Raw Data of Figure 3H.xlsx
- __MACOSX/Figure 3/Figure 3H/._Raw Data of Figure 3H.xlsx
- Figure 3/Figure 3H/Figure 3H - CAMKII.tiff
- __MACOSX/Figure 3/Figure 3H/._Figure 3H - CAMKII.tiff
- Figure 3/Figure 3A/Figure 3A.tiff
- __MACOSX/Figure 3/Figure 3A/._Figure 3A.tiff
- Figure 3/Figure 3F/Raw Data of Figure 3Fxlsx.xlsx
- __MACOSX/Figure 3/Figure 3F/._Raw Data of Figure 3Fxlsx.xlsx
- Figure 3/Figure 3G/Raw Data of Figure 3G.xlsx
- __MACOSX/Figure 3/Figure 3G/._Raw Data of Figure 3G.xlsx
