# Supplementary material for: The DNA repair protein DNA-PKcs modulates synaptic plasticity via PSD-95 phosphorylation and stability
Source: EMBO Rep. 2024 Jul 31;25(8):27. doi: 10.1038/s44319-024-00198-3 (PMC11315936; doi:10.1038/s44319-024-00198-3)
Supplement: Supplementary file 6 — Source data Fig. 3 [file 44319_2024_198_MOESM6_ESM.zip › Figure 3/Figure 3E/Raw Data of Figure 3E.xlsx]

## Sheet: Foglio1
		R2/R1 ratio WT			R2/R1 ratio DNA-PKcs -/-
		1.75928			1.34836
		1.75199			1.82646
		2.06181			1.16884
		1.82902			2.29737
		2.00465			1.82796
		1.4007			1.74124
		1.84767			1.71785
		1.96352			1.89492
		2.68411
		1.5465
		1.73256
