# Supplementary material for: The DNA repair protein DNA-PKcs modulates synaptic plasticity via PSD-95 phosphorylation and stability
Source: EMBO Rep. 2024 Jul 31;25(8):27. doi: 10.1038/s44319-024-00198-3 (PMC11315936; doi:10.1038/s44319-024-00198-3)
Supplement: Supplementary file 6 — Source data Fig. 3 [file 44319_2024_198_MOESM6_ESM.zip › Figure 3/Figure 3D/Raw Data of Figure 3D.xlsx]

## Sheet: Foglio1
SI (mA)		fEPSP amplitude WT																				fEPSP amplitude DNA-PKcs -/-
0.5		0	0.004	0	0	0	0	0	0	0	0	0	0										0	0.00875	0.007857	0	0	0.009857	0	0	0
1		0.0975	0.06	0.042	0.067333	0.015	0.028	0.107	0.0765	0.097667	0.028	0											0.01	0	0	0	0	0	0.196	0	0.034
1.5		0.09	0.215	0.066		0.204	0.1	0.296	0.237	0.2902	0.105	0.293										0.001	0.128	0.035	0	0	0	0.05	0.376	0.028	0.047
2		0.3025	0.3325	0.236667		0.481	0.405	0.39	0.3504		0.259	0.4	0.405									0.0325	0.269	0.234	0.067	0.161	0.027	0.126	0.519	0.2	0.18
2.5		0.411667	0.355	0.272667		0.775	0.475	0.415	0.4	0.485	0.516	0.525	0.64									0.081	0.26		0.122909	0.177	0.2	0.239	0.665	0.254	0.327
3		0.5025	0.2775	0.386		0.975	0.525	0.53	0.517	0.573	0.565	0.631										0.098	0.24		0.1225			0.35	0.788	0.384	0.475
3.5		0.45	0.34	0.385	0.68	1.1	0.625	0.565	0.556		0.585	0.69	0.9775									0.195	0.2385		0.2			0.33	0.839	0.84	0.463
4			0.37	0.525	0.697857	1.3	0.75	0.65	0.581			0.733	1.1									0.270333	0.353		0.2			0.325	0.88	0.925	0.623
4.5				0.685	0.68	1.25	0.825	0.675	0.679			0.8	1.35									0.34	0.4625	0.4595	0.15	0.4	0.365	0.433	0.985	1.125	0.724
5				0.735	1	1.25	0.875	0.715	0.895			1.02	1.475									0.435	0.525	0.669667	0.15	0.567727	0.667	0.427	1.015	1.17	0.711
