# Supplementary material for: The DNA repair protein DNA-PKcs modulates synaptic plasticity via PSD-95 phosphorylation and stability
Source: EMBO Rep. 2024 Jul 31;25(8):27. doi: 10.1038/s44319-024-00198-3 (PMC11315936; doi:10.1038/s44319-024-00198-3)
Supplement: Supplementary file 6 — Source data Fig. 3 [file 44319_2024_198_MOESM6_ESM.zip › Figure 3/Figure 3H/Raw Data of Figure 3H.xlsx]

## Sheet: Foglio 1 - Row statistics of Fi
Raw Data of Fig 3H
Fig 3h
AKT	WT			DNA-PKcs -/-
T0	92	76	132	92	77	131
T5'	155	161	227	186	197	250
T15'	186	200	226	190	178	237
	WT			DNA-PKcs -/-
	mean	sem	n°	mean	sem	n°
T0	100	16,653328	3	100	16,09347694	3
T5'	181	23,06512519	3	211	19,75685535	3
T15'	204	11,71893055	3	201,6666667	18,00308616	3
ERK	WT			DNA-PKcs -/-
T0	118	78	104	122	72	106
T5'	220	191	192	223	198	174
T15'	182	168	201	256	245	190
	WT			DNA-PKcs -/-
	mean	sem	n°	mean	sem	n°
T0	100	11,71893055	3	100	14,74222959	3
T5'	201	9,504384953	3	198,3333333	14,14606345	3
T15'	183,6666667	9,562658859	3	230,3333333	20,415136	3
CAM KII	WT			DNA-PKcs -/-
T0	100	85	113	90	84	125
T5'	260	200	290	170	245	219
T15'	199	221	285	193	147	231
	WT			DNA-PKcs -/-
	mean	sem	n°	mean	sem	n°
T0	100	8,089774066	3	100	12,78453927	3
T5'	250	26,45751311	3	211,3333333	21,98737011	3
T15'	235	25,79405616	3	190,3333333	24,2853408	3
