# Supplementary material for: The DNA repair protein DNA-PKcs modulates synaptic plasticity via PSD-95 phosphorylation and stability
Source: EMBO Rep. 2024 Jul 31;25(8):27. doi: 10.1038/s44319-024-00198-3 (PMC11315936; doi:10.1038/s44319-024-00198-3)
Supplement: Supplementary file 6 — Source data Fig. 3 [file 44319_2024_198_MOESM6_ESM.zip › Figure 3/Figure 3F/Raw Data of Figure 3Fxlsx.xlsx]

## Sheet: Foglio1
time (min)		fEPSP slope (%of baseline) WT																		fEPSP amplitude (%of baseline) DNA-PKcs -/-
0		108.85	100	107.778	104.174	98.4914	102.941	101	100	97.7995	110.526	108.927	96.9555	97.0629	98.1691	101.411	98.1077					101	97.2346	96	101.031	106.904	95.4984	102.223	94.9309	101
1		90.7426	100	104.444	100.544	105.603	97.0588	105.963	96.8222	97.7995	96.1723	112.613	99.2974	97.5524	93.4943	97.9335	92.8184					100.569	116.86	102.4	98.9691	104.699	104.502	103.127	104.147	98.1935
2		107.833	106.364	104.074	95.2813	95.9052	103.725	109.373	114.995	100.024	93.3014	94.1851	100.703	105.385	102.065	106.909	94.5246					102.726	114.778	99.2	90.7216	91.314	94.8553	94.8049	101.521	92.4609
3		98.6775	103.333	103.704	104.229	106.379	96.2745	92.3194	99.2056	94.3765	47.0813	71.6626	103.044	108.881	102.259	100.287	104.933					99.7603	98.424	89.6	101.031	93.5189	106.399	94.0812	94.9309	103.841
4		96.6429	99.9091	97.4074	104.21	105.517	98.2353	102.324	81.9265	103.374	66.0287	116.708	100.492	107.832	94.4682	102.309	99.8139					102.457	107.345	85.3333	98.9691	103.564	101.125	102.223	104.147	106.558
5		97.4568	101.818	94.4444	101.597	105.474	100	90.955	111.122	101.149	49.6651	96.2326	105.714	108.811	101.285	109.632	107.492					99.7603	90.3955	96	90.7216	109.599	103.376	103.127	101.521	98.1508
6		96.6429	103.03	94.0741	97.0962	105.776	108.039	101.188	92.3535	97.7995	47.0813	102.785	96.9555	105.734	98.3638	106.37	110.904					98.1426	88.9087	81.0667	92.165	106.904	106.945	94.8049	89.4009	94.5946
7		104.781	105.758	103.704	104.174	98.4914	103.529	97.7767	120.655	97.7995	37.3206	118.755	99.2974	97.0629	96.416	104.115	108.345					98.4122	96.6399	80	95.9794	104.699	103.022	94.0812	93.7327	98.1935
8		82.6367	100	97.4074	100.544	105.603	102.941	92.5467	86.3952	110.024	78.9474	71.6626	100.703	97.5524	110.44	107.709	100.667					102.187	85.3405	88.5333	92.7835	91.314	104.984	104.032	90.8295	98.1508
9		117.363	100	112.593	95.2813	95.9052	97.0588	107.554	96.5243	94.3765	100.478	106.47	103.044	115.385	103.039	103.324	107.492					95.9856	104.074	84.2667	90.1031	103.519	95.4984	98.6043	96.2212	101.707
10		151.125	136.364	200	174.229	116.379	113.725	225.114	148.064	183.374	222.488	198.608	270.492	168.881	162.836	235.849	162.944					134.811	199.524	163.2	79.3814	103.564	104.502	103.127	68.2028	98.1508
11		183.28	133.333	235.185	184.21	115.517	86.2745	215.791	153.426	171.149	215.311	225.225	285.714	167.832	174.328	201.033	196.215					134.811	163.544	181.333	85.567	219.599	94.8553	105.841	242.396	166.43
12		167.203	90.9091	207.778	121.597	145.474	88.2353	192.143	181.728	183.374	222.488	152.744	242.389	188.811	158.94	157.233	230.34					129.688	128.159	189.867	87.6289	251.67	116.399	85.9395	234.101	199.858
13		200.965	81.8182	199.63	127.096	135.776	110	183.957	202.88	171.149	236.842	147.83	262.295	165.734	171.406	123.54	200.481					145.327	145.703	177.067	90.7216	251.67	151.125	104.937	246.083	206.97
14		192.926	103.03	230	122.595	140.086	148.039	216.018	223.436	188.264	215.311	133.088	226.464	170.979	164.589	126.909	193.485					153.685	143.027	184.533	95.4639	266.147	203.376	120.315	253.456	249.644
15		200.965	75.7576	229.259	124.392	130.388	173.529	192.597	208.54	188.264	215.311	135.135	222.482	197.203	173.354	149.371	185.125					169.862	148.677	193.067	81.4433	206.904	196.945	142.207	248.848	248.933
16		168.81	87.8788	218.518	122.595	138.535	172.549	198.509	195.134	220.049	215.311	115.07	210.773	194.056	173.354	123.54	209.012					176.333	151.65	181.333	59.7938	183.519	213.023	148.359	281.106	211.949
17		168.81	90.9091	214.815	127.169	136.638	152.941	203.512	206.753	220.049	211.005	153.153	237.705	209.79	171.406	149.371	204.746					164.47	150.163	196.267	113.402	197.327	204.984	158.31	252.535	204.125
18		176.849	78.7879	222.222	128.113	138.147	120.588	201.238	232.373	205.379	222.488	159.705	217.799	183.566	171.406	112.309	204.746					168.514	160.571	174.933	121.443	175.056	190.514	170.07	242.396	227.596
19		152.733	75.7576	217.407	163.521	133.836	95.098	190.778	217.478	220.049	215.311	140.459	188.525	197.203	188.936	115.678	199.628					179.299	145.406	178.133	135.052	194.432	213.023	165.547	213.825	209.104
20		160.772	100	201.852	161.524	139.612	81.3726	199.874	227.905	210.269	222.488	126.536	208.431	176.224	194.78	128.032	195.362					171.21	156.111	221.867	128.866	144.766	192.926	181.83	214.746	182.788
21		152.733	130.303	189.259	148.82	137.069	87.2549	187.595	233.863	198.044	235.407	127.764	187.354	178.322	181.145	146.002	188.537					168.244	154.624	192	126.804	144.321	206.592	162.833	215.668	172.831
22		133.44	142.424	166.667	157.895	146.336	61.7647	178.727	199.603	185.33	225.359	113.022	210.773	155.245	178.224	146.002	180.006					171.75	158.787	220.8	135.052	90.6459	225.08	156.5	197.235	139.403
23		96.463	121.212	166.667	152.45	140.948	84.3137	178.727	192.155	195.599	225.359	153.563	220.141	147.902	173.354	196.541	186.149					168.244	156.111	209.067	119.588	80.4009	225.08	161.928	209.217	165.718
24		104.502	121.212	192.222	131.579	144.612	95.2941	171.45	230.884	183.374	206.699	151.515	227.166	159.231	176.276	160.602	182.565					172.558	151.65	199.467	131.959	103.564	237.138	151.977	211.982	152.205
25		90.0322	112.121	175.926	138.839	134.267	84.7059	169.631	210.03	194.132	236.842	135.135	222.482	179.371	173.354	130.279	191.95					170.671	141.243	199.467	116.495	144.766	214.63	142.026	233.18	121.622
26		104.502	106.061	182.593	139.746	137.069	96.6667	186.458	218.967	183.374	251.196	124.079	257.611	179.58	182.119	167.34	201.334					175.255	138.269	196.267	106.186	100.223	222.669	151.977	200	135.135
27		112.54	136.364	175.926	148.82	143.535	99.8039	175.088	193.644	229.829	258.373	139.64	215.457	168.881	174.328	197.664	210.718					154.494	133.809	195.2	113.402	118.04	213.023	158.31	209.217	189.189
28		96.463	130.303	181.482	149.002	138.793	109.02	183.957	214.796	237.164	236.842	112.613	230.679	139.511	171.406	230.234	203.893					168.244	145.703	184.533	119.588	94.6548	120.579	147.092	194.47	173.542
29		104.502	121.212	212.963	133.394	142.457	128.235	169.404	196.922	229.829	251.196	133.088	203.747	152.098	188.936	224.618	210.718					169.593	151.65	197.333	95.0516	119.154	148.714	160.119	200	158.606
30		107.717	120.909	203.704	141.561	128.448	122.549	170.768	193.644	202.934	239.713	121.212	228.337	167.832	166.537	280.773	197.068					154.763	139.756	123.733	113.402	122.494	128.617	161.928	188.018	133.001
31		120.579	120.606	194.444	129.819	140.086	139.216	177.362	223.436	222.494	233.971	125.307	235.363	158.392	187.963	230.234	227.78					162.852	145.406	178.133	118.557	63.4744	149.518	162.833	233.18	137.269
32		117.363	121.212	205.556	110.889	127.802	131.373	187.595	232.373	197.555	251.196	115.479	149.883	166.783	187.963	270.665	220.102					147.214	140.648	209.067	118.557	122.494	122.99	167.356	200	201.992
33		109.325	120.909	190.741	124.319	128.448	133.333	182.82	204.071	211.736	229.665	129.402	192.037	160.489	135.372	275.157	191.097					145.327	110.913	210.133	139.175	104.677	136.656	151.977	193.548	219.061
34		118.971	121.212	175.556	133.394	128.879	172.549	191.688	201.092	227.873	268.421	108.927	148.712	184.615	160.693	312.219	175.741					139.125	104.074	153.6	128.866	119.154	131.029	152.882	193.548	220.484
35		107.717	125.758	172.222	136.116	128.965	187.255	182.137	193.644	239.609	248.325	110.156	163.934	180.42	162.641	318.958	212.424					151.258	118.941	167.467	130.928	123.608	144.695	148.359	175.115	206.97
36		123.794	120.909	159.259	136.116	127.112	200.98	173.497	169.811	213.203	287.081	118.346	169.789	178.322	146.864	300.988	184.954					149.101	123.699	170.667	130.928	100.223	129.421	137.503	156.682	202.703
37		128.617	129.091	157.407	125.227	129.741	184.314	178.954	159.384	222.494	245.454	119.165	169.789	165.105	142.968	268.419	172.328					135.89	114.481	203.733	111.34	114.699	128.617	129.723	136.405	213.371
38		133.44	121.212	170.741	121.597	120.474	160.98	166.903	126.614	246.944	228.23	121.212	140.515	160.489	168.485	250.449	167.21					153.685	135.593	174.933	110.309	96.882	131.029	135.694	152.995	224.04
39		117.363	227.273	169.259	136.116	120.905	149.216	160.081	126.614	215.159	258.373	108.927	139.344	171.399	168.485	216.756	151.854					144.518	131.728	141.867	122.68	94.6548	97.2669	133.885	132.719	209.815
40		122.186	121.212	190.741	135.608	127.802	131.961	156.67	127.458	234.719	268.421	118.346	180.328	178.322	168.485	258.311	158.508					137.777	110.913	161.067	120.619	60.1336	104.502	140.217	131.797	209.815
41		128.617	121.212	188.889	134.338	137.715	112.745	160.536	120.566	234.719	272.727	109.746	193.208	167.203	163.031	261.68	173.181					139.125	115.076	184.533	119.588	89.0869	100.322	149.263	129.032	192.745
42		135.048	120.606	185.185	139.601	142.457	117.059	155.988	124.608	215.159	278.469	90.4996	192.037	162.587	178.224	259.434	158.679					143.439	107.939	189.867	119.588	114.699	81.9936	114.888	140.092	213.371
43		160.772	130.303	155.556	139.619	134.698	141.177	135.296	120.219	232.274	287.081	108.518	199.063	170.14	157.772	262.803	174.034					145.327	123.402	217.6	123.711	122.494	94.8553	144.74	123.502	201.28
44		128.617	136.364	166.296	134.338	142.457	146.078	157.125	125.372	227.384	259.809	128.174	181.499	166.573	158.746	258.311	160.555					126.723	107.047	192	130.103	103.564	91.6399	142.026	118.894	197.013
45		152.733	181.818	158.148	139.619	119.612	114.902	152.35	180.536	237.164	231.101	99.5086	152.225	163.636	166.537	247.08	162.944					137.238	118.941	179.2	124.124	132.071	77.9743	120.315	133.641	109.531
46		149.518	142.424	159.259	137.804	121.983	114.314	162.81	186.197	229.829	254.067	106.47	230.679	167.622	166.342	253.819	164.65					134.811	115.671	184.533	131.134	68.8196	102.09	123.029	124.424	119.488
47		144.695	112.121	173.333	132.523	114.655	117.059	133.249	223.436	220.049	258.373	99.5086	203.747	169.93	168.485	225.741	176.594					131.845	99.6134	128	121.65	127.617	96.463	113.983	176.037	103.129
48		136.656	151.515	168.148	133.249	118.836	117.647	144.619	183.218	237.164	272.727	94.1851	228.337	175.175	171.212	239.218	193.656					132.924	106.155	149.333	118.557	162.583	94.8553	118.506	159.447	110.953
49		155.949	166.667	165.185	132.904	117.026	159.804	142.345	204.369	206.846	287.081	100.737	235.363	161.538	175.302	274.034	181.712					129.419	101.1	146.347	108.247	136.971	110.933	111.269	173.272	91.0384
50		163.987	166.667	166.667	128.693	116.164	184.314	133.931	213.605	244.499	272.727	110.565	149.883	150	173.354	252.695	185.978					128.61	101.992	138.24	118.144	112.918	67.5241	108.555	122.581	94.5946
51		160.772	160.606	180	128.893	127.802	169.608	126.655	224.925	234.719	225.359	81.9001	192.037	185.664	178.224	221.249	180.859					142.9	103.479	126.933	111.34	100.223	64.3087	103.127	129.954	108.819
52		144.695	109.091	157.407	127.078	116.164	179.412	135.523	232.373	220.049	312.919	106.88	148.712	168.881	168.485	196.541	199.628					121.33	114.481	131.2	111.959	114.699	118.167	112.174	112.442	102.276
53		144.695	121.212	181.852	124.174	126.94	165.686	138.706	223.436	222.494	330.144	92.9566	163.934	161.538	166.537	239.218	211.571					113.242	118.941	137.6	96.701	108.018	88.4244	111.269	92.1659	92.4609
54		155.949	227.273	175.926	129.8	116.379	156.863	133.022	224.925	227.384	351.675	77.3956	169.789	143.706	171.406	235.849	226.927					112.972	130.538	149.333	98.9691	97.9955	61.0932	111.269	105.991	82.5036
55		165.595	121.212	179.63	124.156	125.216	193.137	141.208	171.301	202.934	308.612	90.0901	169.789	167.832	184.067	258.311	215.837					117.555	117.752	120.533	116.907	97.9955	109.325	120.315	85.7143	88.1935
56		160.772	121.212	172.222	126.334	126.466	206.863	131.657	208.54	220.049	317.225	81.9001	140.515	152.098	186.989	284.142	182.565					121.33	123.402	117.333	117.526	91.314	69.9357	121.22	110.599	93.8834
57		144.695	120.606	157.037	129.8	121.078	223.529	126.655	191.857	195.599	330.144	83.1286	139.344	137.203	178.224	320.081	215.837					113.242	110.318	69.3333	111.134	92.4276	112.54	125.743	89.4009	89.6159
58		160.772	130.303	156.667	125.445	127.759	245.098	127.792	214.201	183.374	366.029	102.375	180.328	151.049	176.276	286.388	203.04					117.555	98.7214	85.3333	109.278	93.7639	94.8553	117.601	96.7742	81.7923
59		168.81	136.364	155.926	126.897	121.078	245.098	135.978	199.305	180.44	312.919	83.9476	193.208	152.098	164.2	247.08	223.515					121.061	112.697	94.9333	116.495	100.223	64.3087	120.315	78.341	72.973
60		138.264	181.818	168.518	121.633	123.534	238.235	130.975	214.796	188.264	330.144	79.0336	192.037	146.853	187.963	202.156	230.34					113.242	91.2875	100.267	111.959	60.1336	76.3666	117.601	78.341	60.4552
795
796
797
798
799
800
