# Supplementary material for: The DNA repair protein DNA-PKcs modulates synaptic plasticity via PSD-95 phosphorylation and stability
Source: EMBO Rep. 2024 Jul 31;25(8):27. doi: 10.1038/s44319-024-00198-3 (PMC11315936; doi:10.1038/s44319-024-00198-3)
Supplement: Supplementary file 6 — Source data Fig. 3 [file 44319_2024_198_MOESM6_ESM.zip › Figure 3/Figure 3G/Raw Data of Figure 3G.xlsx]

## Sheet: Foglio1
		fEPSF slope (%of basal) WT			fEPSF slope (%of basal) DNA-PKcs -/-
		161.649			116.763
		140.992			101.58
		165.724			94.4485
		124.401			112.746
		123.523			76.2401
		200.553			83.879
		127.709			115.048
		201.932			92.4005
		186.841			76.4128
		330.796
		88.3404
		180.221
		148.169
		184.032
		237.074
		219.094
