# Supplementary material for: The DNA repair protein DNA-PKcs modulates synaptic plasticity via PSD-95 phosphorylation and stability
Source: EMBO Rep. 2024 Jul 31;25(8):27. doi: 10.1038/s44319-024-00198-3 (PMC11315936; doi:10.1038/s44319-024-00198-3)
Supplement: Supplementary file 7 — Source data Fig. 4 [file 44319_2024_198_MOESM7_ESM.zip]

Archive with 31 entries (25 files):
- Figure 4/
- __MACOSX/._Figure 4
- Figure 4/Figure 4E/
- Figure 4/Figure 4B/
- Figure 4/Figure 4C/
- Figure 4/Figure 4D/
- Figure 4/.DS_Store
- __MACOSX/Figure 4/._.DS_Store
- Figure 4/Figure 4A/
- Figure 4/Figure 4E/.DS_Store
- __MACOSX/Figure 4/Figure 4E/._.DS_Store
- Figure 4/Figure 4E/Raw Data of Figure 4E .xlsx
- __MACOSX/Figure 4/Figure 4E/._Raw Data of Figure 4E .xlsx
- Figure 4/Figure 4E/Figure 4E.tiff
- __MACOSX/Figure 4/Figure 4E/._Figure 4E.tiff
- Figure 4/Figure 4B/.DS_Store
- __MACOSX/Figure 4/Figure 4B/._.DS_Store
- Figure 4/Figure 4B/Raw statistics of Fig 4B.xlsx
- __MACOSX/Figure 4/Figure 4B/._Raw statistics of Fig 4B.xlsx
- Figure 4/Figure 4C/.DS_Store
- __MACOSX/Figure 4/Figure 4C/._.DS_Store
- Figure 4/Figure 4C/Raw statistics of Fig 4C.xlsx
- __MACOSX/Figure 4/Figure 4C/._Raw statistics of Fig 4C.xlsx
- Figure 4/Figure 4D/Figure 4D.tiff
- __MACOSX/Figure 4/Figure 4D/._Figure 4D.tiff
- Figure 4/Figure 4D/Raw Data of Figure 4D.xlsx
- __MACOSX/Figure 4/Figure 4D/._Raw Data of Figure 4D.xlsx
- Figure 4/Figure 4A/Raw Data of Figure 4A.xlsx
- __MACOSX/Figure 4/Figure 4A/._Raw Data of Figure 4A.xlsx
- Figure 4/Figure 4A/Figure 4A.tiff
- __MACOSX/Figure 4/Figure 4A/._Figure 4A.tiff
