# Supplementary material for: The DNA repair protein DNA-PKcs modulates synaptic plasticity via PSD-95 phosphorylation and stability
Source: EMBO Rep. 2024 Jul 31;25(8):27. doi: 10.1038/s44319-024-00198-3 (PMC11315936; doi:10.1038/s44319-024-00198-3)
Supplement: Supplementary file 7 — Source data Fig. 4 [file 44319_2024_198_MOESM7_ESM.zip › Figure 4/Figure 4E/Raw Data of Figure 4E .xlsx]

## Sheet: Foglio1
												Final Graph		Fold Change
		GluA1 Surface / GluA1 Total											40 min after HFS	sem
												WT	2.51	0.2
		T0	after 40 min HFS			Folfìd Change		40 min HFS/T0				KO	1.07	0.055
	WT
		0.93	2.31		WT			2.48
		0.87	2.5					2.87
		0.9	1.96					2.18
	Mean	0.9	2.25667				Mean	2.51
							s.d.	0.345977
							sem	0.2
				WT values in respect to KO values
					p<0.05
		GluA1 Surface / GluA1 Total				Folfìd Change		40 min HFS/T0
		T0	after 40 min HFS
DNA-PKcs -/- = KO	KO	0.46	0.51		KO			1.11
		0.52	0.5					0.96
		0.42	0.48					1.14
	mean	0.466667	0.496667			Mean		1.07
						s.d		0.0964365
						sem		0.055
