# Supplementary material for: The DNA repair protein DNA-PKcs modulates synaptic plasticity via PSD-95 phosphorylation and stability
Source: EMBO Rep. 2024 Jul 31;25(8):27. doi: 10.1038/s44319-024-00198-3 (PMC11315936; doi:10.1038/s44319-024-00198-3)
Supplement: Supplementary file 7 — Source data Fig. 4 [file 44319_2024_198_MOESM7_ESM.zip › Figure 4/Figure 4B/Raw statistics of Fig 4B.xlsx]

## Sheet: Raw statistics of Fig 4B
Fig 4B
PSD-95	WT			DNA-PKcs -/-
	108.7	84.24	107.06	57.37	45.98	40.05
	WT			DNA-PKcs -/-
	mean	sem	n°	mean	sem	n°
	100	7.89471	3	47.8	5.08234	3
WT n= 33	DNA-PKcs -/- n=36

## Sheet: data distribution
PSD-95	WT												DNA-PKcs -/-
1°	126.29	113.12	77.85	99.58	70.87	138.65	126.67	141.81	114.28	75	111.59		61.26	60.31	81.79	56.1	53.43	44.08	62.87	36.79	54.38	83.82	46.48	47.16
2°	64.29	114.5	75.41	58.91	80.47	88.45	97.05	82.37	75.08	94.08	96.03		35.05	59.94	41.01	39.84	29.02	37.39	46.28	48.82	41.72	60.32	60.27	52.11
3°	145.93	152.54	143.54	87.91	89.52	91.06	86.19	109.64	85.25	84.49	101.61		32.36	46.1	47.03	49.21	35.62	33.59	39.88	23.6	50.12	24.35	47.07	51.65
				WT	DNA-PKcs -/-
