# Supplementary material for: The DNA repair protein DNA-PKcs modulates synaptic plasticity via PSD-95 phosphorylation and stability
Source: EMBO Rep. 2024 Jul 31;25(8):27. doi: 10.1038/s44319-024-00198-3 (PMC11315936; doi:10.1038/s44319-024-00198-3)
Supplement: Supplementary file 7 — Source data Fig. 4 [file 44319_2024_198_MOESM7_ESM.zip › Figure 4/Figure 4C/Raw statistics of Fig 4C.xlsx]

## Sheet: Raw statistics of Fig 4C
Fig 4C	WT			DNA-PK -/-
GluA1	88.12	103.2	108.65	53.31	49.19	64.3
	WT			DNA-PKcs -/-
	mean	sem	n°	mean	sem	n°
	100	6.14114	3	55.6	4.51042	3
WT n= 39	DNA-PKcs -/- n=36

## Sheet: data distribution
GluA1	WT															DNA-PKcs -/-
1°	137.78	85.6	131.32	72.06	46.13	72.78	78.92	66.46	123.86	114.43	83.04	93.41	56.44	71.45		58.63	67.33	41.77	32.26	58.61	44.93	60.61	64.58	39.77	59.05	48.67	63.51
2°	131.57	81.95	116.95	138.4	73.83	114.15	123.06	131.81	108.29	119.01	71.18	81.58	49.98			60.84	47.64	65.15	49.37	60.02	46.27	31.61	47.35	45.07	56.98	33.87	46.11
3°	96.56	118.28	111.9	92.75	107.98	100.69	117.53	119.48	113.31	115.59	112.81	96.89				68.77	71.68	57.9	70.83	60.24	61.71	65.57	52	74.44	51.6	60.87	75.97
				WT	DNA-PKcs -/-
