# Supplementary material for: The DNA repair protein DNA-PKcs modulates synaptic plasticity via PSD-95 phosphorylation and stability
Source: EMBO Rep. 2024 Jul 31;25(8):27. doi: 10.1038/s44319-024-00198-3 (PMC11315936; doi:10.1038/s44319-024-00198-3)
Supplement: Supplementary file 7 — Source data Fig. 4 [file 44319_2024_198_MOESM7_ESM.zip › Figure 4/Figure 4D/Raw Data of Figure 4D.xlsx]

## Sheet: Foglio 1 - Row statistics of Fi
Raw Data of Fig 4D
Fig 4d
	WT				DNA-PK -/-
R/F	2,94	2	2,69	2,83	3,4	1,94	2,5	3,06
	WT				DNA-PKcs -/-
	mean	sem	n°		mean	sem	n°
R/F	2615	0,211285746	4		2725	0,320767309	4
