# Supplementary material for: The DNA repair protein DNA-PKcs modulates synaptic plasticity via PSD-95 phosphorylation and stability
Source: EMBO Rep. 2024 Jul 31;25(8):27. doi: 10.1038/s44319-024-00198-3 (PMC11315936; doi:10.1038/s44319-024-00198-3)
Supplement: Supplementary file 7 — Source data Fig. 4 [file 44319_2024_198_MOESM7_ESM.zip › Figure 4/Figure 4A/Raw Data of Figure 4A.xlsx]

## Sheet: Foglio 1 - Row statistics of Fi
Raw Data of Fig 4A
Fig 4a
LP1 Cx	WT			DNA-PK -/-
PSD 95	95,890411	110,328767	93,7808219	43,8709677	47,783871	35,8451613
GLUN1	94,9367089	107,594937	97,4683544	55,7021277	56,9680851	65,8297872
GLUA1	101,818182	85,0045455	113,177273	67,8891767	58,7755042	53,3453007
GLUN2A	93,9545444	95,8333333	110,2121222	69,9650349	55,5720279	74,56293701
	WT			DNA-PKcs -/-
	mean	sem	n°	mean	sem	n°
PSD 95	99,99999997	5,200165474	3	42,5	3,513918119	3
GLUN1	100,0000001	3,867152575	3	59,5	3,185923023	3
GLUA1	100,0000002	8,183417839	3	60,0033272	4,24310202	3
GLUN2A	99,99999997	5,134784718	3	66,69999994	5,72011064	3
LP1 Hp	Wt			DNA-PK -/-
PSD 95	100,0049254	108,818761	91,17731343	39,2819277	48,5269879	37,68108429
GLUN1	93,2926829	95,1219512	111,585366	50,0642554	53,9617022	65,1540426
GLUA1	109,937881	93,16769608	96,8944039	55,5882353	64,85294118	68,5588235
GLUN2A	92,0866667	96,66666667	111,246667	74,4094547	71,1023678	64,4881941
	WT			DNA-PKcs -/-
	mean	sem	n°	mean	sem	n°
PSD 95	100,0003333	5,092647769	3	41,82999996	3,380232264	3
GLUN1	100	5,816702504	3	56,3933334	4,522537715	3
GLUA1	99,99999366	5,084069609	3	62,99999999	3,857204637	3
GLUN2A	100,0000001	5,776669652	3	70,00000553	2,916576469	3
