# Supplementary material for: The DNA repair protein DNA-PKcs modulates synaptic plasticity via PSD-95 phosphorylation and stability
Source: EMBO Rep. 2024 Jul 31;25(8):27. doi: 10.1038/s44319-024-00198-3 (PMC11315936; doi:10.1038/s44319-024-00198-3)
Supplement: Supplementary file 8 — Source data Fig. 5 [file 44319_2024_198_MOESM8_ESM.zip]

Archive with 24 entries (19 files):
- Figure 5/
- __MACOSX/._Figure 5
- Figure 5/.DS_Store
- __MACOSX/Figure 5/._.DS_Store
- Figure 5/Figure 5A/
- Figure 5/Figure 5C/
- Figure 5/Figure 5D/
- Figure 5/Figure 5E/
- Figure 5/Figure 5A/Raw statistics of Fig 5A.xlsx
- __MACOSX/Figure 5/Figure 5A/._Raw statistics of Fig 5A.xlsx
- Figure 5/Figure 5A/.DS_Store
- __MACOSX/Figure 5/Figure 5A/._.DS_Store
- Figure 5/Figure 5C/.DS_Store
- __MACOSX/Figure 5/Figure 5C/._.DS_Store
- Figure 5/Figure 5C/Raw Data of Figure 5C.xlsx
- __MACOSX/Figure 5/Figure 5C/._Raw Data of Figure 5C.xlsx
- Figure 5/Figure 5D/.DS_Store
- __MACOSX/Figure 5/Figure 5D/._.DS_Store
- Figure 5/Figure 5D/Raw statistics of Fig 5D.xlsx
- __MACOSX/Figure 5/Figure 5D/._Raw statistics of Fig 5D.xlsx
- Figure 5/Figure 5E/.DS_Store
- __MACOSX/Figure 5/Figure 5E/._.DS_Store
- Figure 5/Figure 5E/Raw statistics of Fig 5E.xlsx
- __MACOSX/Figure 5/Figure 5E/._Raw statistics of Fig 5E.xlsx
