# Supplementary material for: The DNA repair protein DNA-PKcs modulates synaptic plasticity via PSD-95 phosphorylation and stability
Source: EMBO Rep. 2024 Jul 31;25(8):27. doi: 10.1038/s44319-024-00198-3 (PMC11315936; doi:10.1038/s44319-024-00198-3)
Supplement: Supplementary file 8 — Source data Fig. 5 [file 44319_2024_198_MOESM8_ESM.zip › Figure 5/Figure 5A/Raw statistics of Fig 5A.xlsx]

## Sheet: Raw staistics of Fig 5A
Figure 5A	WT			DNA-PKcs -/-
17.4	16	22.1	18.3	18.4	28.9
WT			DNA-PKcs -/-
Mean	SEM	N	Mean	SEM	N
18.5	1.84481	3	21.8667	3.51679	3
n=30 for each

## Sheet: data distribution
	WT											DNA-PKcs -/-
1°	12	17.2	21	22.2	13.6	25	11.7	7.3	20.9	23.1		28.5	18.8	13.1	22.5	23.6	20.3	13.7	7.1	22	13.4
2°	8	6	21	30	13	32	13	10	8	19		19	15.3	17.7	29	15	31	11	14	22	10
3°	11	21	25	20	22	33	20	19	26	24		14	23	30.47	17.53	25	40	29	26	32	52
						WT	DNA-PKcs -/-
