# Supplementary material for: The DNA repair protein DNA-PKcs modulates synaptic plasticity via PSD-95 phosphorylation and stability
Source: EMBO Rep. 2024 Jul 31;25(8):27. doi: 10.1038/s44319-024-00198-3 (PMC11315936; doi:10.1038/s44319-024-00198-3)
Supplement: Supplementary file 8 — Source data Fig. 5 [file 44319_2024_198_MOESM8_ESM.zip › Figure 5/Figure 5C/Raw Data of Figure 5C.xlsx]

## Sheet: Foglio1
				Sholl Analysis
		micrometers	Number of Intersections					DNA-PKcs -/- = KO
			WT	KO	sem	sem
		0	3.8	2.3	0.6	0.33
		10	7.2	4.7	0.31	0.49
		20	6.2	4.2	0.4	0.31
		30	5	3.5	0.58	0.22
		40	3.2	2.3	0.31	0.21
		50	2.2	1.7	0.17	0.21
		60	1.8	1.3	0.31	0.21
		70	1.3	1.3	0.21	0.21
		80	1.2	1.5	0.17	0.34
		90	0.7	0.7	0.21	0.21
		100	0.5	0.3	0.22	0.21

## Sheet: Foglio2
														DNA-PKcs -/- = KO
		WT	Number fo intersections						mean	s.d.	sem			KO	Number fo intersections						mean	s.d	sem
	0		5	3	2	6	3	4	3.83333	1.47196	0.6		0		1	2	3	2	3	3	2.33333	0.816497	0.33
	10		7	8	6	8	7	7	7.16667	0.752773	0.31		10		3	6	4	6	5	4	4.66667	1.21106	0.49
	20		7	6	7	5	7	5	6.16667	0.983192	0.4		20		4	3	4	5	5	4	4.16667	0.752773	0.31
	30		7	5	6	3	4	5	5	1.41421	0.58		30		3	4	3	3	4	4	3.5	0.547723	0.22
	40		3	3	2	3	4	4	3.16667	0.752773	0.31		40		2	2	3	3	2	2	2.33333	0.516398	0.21
	50		2	2	2	2	3	2	2.16667	0.408248	0.17		50		1	1	2	2	2	2	1.66667	0.516398	0.21
	60		2	1	2	1	3	2	1.83333	0.752773	0.31		60		1	1	1	1	2	2	1.33333	0.516398	0.21
	70		1	1	1	1	2	2	1.33333	0.516398	0.21		70		1	1	1	1	2	2	1.33333	0.516398	0.21
	80		1	1	1	1	2	1	1.16667	0.408248	0.17		80		1	1	1	1	3	2	1.5	0.83666	0.34
	90		0	1	0	1	1	1	0.666667	0.516398	0.21		90		0	1	0	1	1	1	0.666667	0.516398	0.21
	100		1	0	1	1	0	0	0.5	0.547723	0.22		100		0	1	0	1	0	0	0.333333	0.516398	0.21
