# Supplementary material for: The DNA repair protein DNA-PKcs modulates synaptic plasticity via PSD-95 phosphorylation and stability
Source: EMBO Rep. 2024 Jul 31;25(8):27. doi: 10.1038/s44319-024-00198-3 (PMC11315936; doi:10.1038/s44319-024-00198-3)
Supplement: Supplementary file 8 — Source data Fig. 5 [file 44319_2024_198_MOESM8_ESM.zip › Figure 5/Figure 5D/Raw statistics of Fig 5D.xlsx]

## Sheet: Raw statistics of Fig 5D
Fig 5D
	WT			DNA-PKcs -/-
	59.98	57.67	49.7	50.4	56.47	46.5
	WT			DNA-PKcs -/-
	mean	sem	n°	mean	sem	n°
	55.7833	3.11391	3	51.1233	2.90073	3
WT n=54	DNA-PKcs-/- n=51

## Sheet: data distribution
	WT																			DNA-PKcs -/-
1°	62	60	33	64	92	50	64	62	75	56	46	80	89	43	62.7	45	49	47		51	52	49.2	69.9	46.7	40	40.3	38	64.7	52	69	51	38.8	63.9	54	39.3	37
2°	62	35	41	72	34	38	51	52	39	32	73	41	43	37	53	75	31	85.6		61	35	58	62	35	41	47	68	63	66	53	69	63	54	62	67	56
3°	53	34	56	74	54	76	45	86	46	34	63	85	43	36	75	70	72	36		27	30	26	72	82	45	69	22	59	58	65	40.5	53	21	40	43	38
				WT	DNA-PKcs -/-
