# Supplementary material for: The DNA repair protein DNA-PKcs modulates synaptic plasticity via PSD-95 phosphorylation and stability
Source: EMBO Rep. 2024 Jul 31;25(8):27. doi: 10.1038/s44319-024-00198-3 (PMC11315936; doi:10.1038/s44319-024-00198-3)
Supplement: Supplementary file 8 — Source data Fig. 5 [file 44319_2024_198_MOESM8_ESM.zip › Figure 5/Figure 5E/Raw statistics of Fig 5E.xlsx]

## Sheet: Raw statistics of Fig 5E
Fig 5E
	WT			DNA-PKcs -/-
/50um	0.864	0.782	0.676	0.2	0.304	0.24
	WT			DNA-PKcs -/-
	mean	sem	n°	mean	sem	n°
/50um	0.774	0.0544181	3	0.248	0.0302875	3
n=30 for each

## Sheet: data distribution
	WT											DNA-PKcs -/-
1°	0.64	0.84	1.06	0.68	1.16	0.72	0.76	0.98	0.76	1.04		0.22	0.2	0.18	0.12	0.18	0.32	0.36	0.1	0.18	0.14
2°	0.6	0.64	0.54	0.78	0.96	0.92	0.58	1	0.82	0.98		0.44	0.26	0.16	0.46	0.32	0.36	0.3	0.36	0.18	0.2
3°	0.46	0.5	0.52	0.74	0.72	0.9	0.88	0.94	0.54	0.56		0.32	0.13	0.38	0.26	0.27	0.36	0.15	0.11	0.22	0.2
		WT	DNA-PKcs -/-
