# Supplementary material for: The DNA repair protein DNA-PKcs modulates synaptic plasticity via PSD-95 phosphorylation and stability
Source: EMBO Rep. 2024 Jul 31;25(8):27. doi: 10.1038/s44319-024-00198-3 (PMC11315936; doi:10.1038/s44319-024-00198-3)
Supplement: Supplementary file 9 — Source data Fig. 6 [file 44319_2024_198_MOESM9_ESM.zip]

Archive with 6 entries (4 files):
- Figure 6/
- Figure 6/.DS_Store
- __MACOSX/Figure 6/._.DS_Store
- Figure 6/Figure 6B/
- Figure 6/Figure 6B/Figure 6B.tiff
- __MACOSX/Figure 6/Figure 6B/._Figure 6B.tiff
