# Supplementary material for: The DNA repair protein DNA-PKcs modulates synaptic plasticity via PSD-95 phosphorylation and stability
Source: EMBO Rep. 2024 Jul 31;25(8):27. doi: 10.1038/s44319-024-00198-3 (PMC11315936; doi:10.1038/s44319-024-00198-3)
Supplement: Supplementary file 10 — Source data Fig. 7 [file 44319_2024_198_MOESM10_ESM.zip]

Archive with 30 entries (24 files):
- Figure 7/
- Figure 7/Figure 7D/
- Figure 7/Figure 7C/
- Figure 7/Figure 7B/
- Figure 7/Figure 7E/
- Figure 7/.DS_Store
- __MACOSX/Figure 7/._.DS_Store
- Figure 7/Figure 7A/
- Figure 7/Figure 7D/Raw Data of Figure 7D PSD-95 total .xlsx
- __MACOSX/Figure 7/Figure 7D/._Raw Data of Figure 7D PSD-95 total .xlsx
- Figure 7/Figure 7D/Figure 7D.tiff
- __MACOSX/Figure 7/Figure 7D/._Figure 7D.tiff
- Figure 7/Figure 7D/.DS_Store
- __MACOSX/Figure 7/Figure 7D/._.DS_Store
- Figure 7/Figure 7D/Raw Data of Figure 7D pT87 .xlsx
- __MACOSX/Figure 7/Figure 7D/._Raw Data of Figure 7D pT87 .xlsx
- Figure 7/Figure 7D/Raw Data of Figure 7D pS308.xlsx
- __MACOSX/Figure 7/Figure 7D/._Raw Data of Figure 7D pS308.xlsx
- Figure 7/Figure 7C/Figure 7C.tiff
- __MACOSX/Figure 7/Figure 7C/._Figure 7C.tiff
- Figure 7/Figure 7B/Figure 7B.tiff
- __MACOSX/Figure 7/Figure 7B/._Figure 7B.tiff
- Figure 7/Figure 7E/.DS_Store
- __MACOSX/Figure 7/Figure 7E/._.DS_Store
- Figure 7/Figure 7E/Figure 7E.tiff
- __MACOSX/Figure 7/Figure 7E/._Figure 7E.tiff
- Figure 7/Figure 7E/Raw Data of Figure 7E.xlsx
- __MACOSX/Figure 7/Figure 7E/._Raw Data of Figure 7E.xlsx
- Figure 7/Figure 7A/Figure 7A.tiff
- __MACOSX/Figure 7/Figure 7A/._Figure 7A.tiff
