# Supplementary material for: The DNA repair protein DNA-PKcs modulates synaptic plasticity via PSD-95 phosphorylation and stability
Source: EMBO Rep. 2024 Jul 31;25(8):27. doi: 10.1038/s44319-024-00198-3 (PMC11315936; doi:10.1038/s44319-024-00198-3)
Supplement: Supplementary file 10 — Source data Fig. 7 [file 44319_2024_198_MOESM10_ESM.zip › Figure 7/Figure 7D/Raw Data of Figure 7D PSD-95 total .xlsx]

## Sheet: Foglio1
					PSD-95 synthesis in CA1 slice after HFS delivery
																sem%
	Densitometric Analysis													T5	0.43	7.6
		T0	T5	T15										T15	0.62	4.6
PSD-95 total		64.5	98.2	105.3
		82.5	103	99			Ratio
									T0	T5	T15
							PSD-95/tubulin		0.655	1.06	1.16
									0.71	0.88	1.05
									0.683	0.97	1.105
							media		0.6825	0.97	1.105
							s.d.		0.0275015	0.09	0.055
							variance		0.00078	0.0081	0.003
							Coefficient		100/0.6825=146.6	143/0.97=146.6	162/1.105=146.6
							s.d.%		4.1	13.2	8.03
							sem %		2.4	7.6	4.6
alpha Tubulin		98.4	92.4	91
		116.6	116.5	94.5
