# Supplementary material for: The DNA repair protein DNA-PKcs modulates synaptic plasticity via PSD-95 phosphorylation and stability
Source: EMBO Rep. 2024 Jul 31;25(8):27. doi: 10.1038/s44319-024-00198-3 (PMC11315936; doi:10.1038/s44319-024-00198-3)
Supplement: Supplementary file 10 — Source data Fig. 7 [file 44319_2024_198_MOESM10_ESM.zip › Figure 7/Figure 7D/Raw Data of Figure 7D pT87 .xlsx]

## Sheet: Foglio 1 - Row statistics of Fi
Raw Data of Fig 7D pT87 1.0
	pT87/tot			pT87/tub
T0	102,531678	93,0379776	104,430383	99,28058268	77,6978473	123,0215916
T5'	133,841389	139,414969	134,743652	164,6580545	150,862945	174,4189791
T15'	113618	115192	128,19	168,5593149	162,076264	179,3643992
	pT87/tot			pT87/tub
T0	100,0000129	3,5239051	3	100,0000072	13,08878181	3
T5'	136,0000033	1,727234061	3	163,3133262	6,833200965	3
T15'	119	4,617410674	3	169,9999927	5,042372757	3
