# Supplementary material for: The DNA repair protein DNA-PKcs modulates synaptic plasticity via PSD-95 phosphorylation and stability
Source: EMBO Rep. 2024 Jul 31;25(8):27. doi: 10.1038/s44319-024-00198-3 (PMC11315936; doi:10.1038/s44319-024-00198-3)
Supplement: Supplementary file 10 — Source data Fig. 7 [file 44319_2024_198_MOESM10_ESM.zip › Figure 7/Figure 7D/Raw Data of Figure 7D pS308.xlsx]

## Sheet: Foglio 1 - Row statistics of Fi
Raw Data of Fig 7D pS308
	pS308/tot			pS308/tub
T0	99,0825688	111,46789	89,4495412	97,7272727	109,090909	93,1818182
T5'	132	138,947368	125,052632	142,425373	166,11194	147,462687
T15'	117,111111	124	130,888889	194,487378	172,114427	185,508197
	pS308/tot			pS308/tub
	mean	sem	n	mean	sem	n
T0	100	6,37268078	3	99,99999997	4,731059058	3
T5'	132	4,011064785	3	152	7,204252703	3
T15'	124	3,977301919	3	184,0366673	6,500289321	3
