# Supplementary material for: The DNA repair protein DNA-PKcs modulates synaptic plasticity via PSD-95 phosphorylation and stability
Source: EMBO Rep. 2024 Jul 31;25(8):27. doi: 10.1038/s44319-024-00198-3 (PMC11315936; doi:10.1038/s44319-024-00198-3)
Supplement: Supplementary file 10 — Source data Fig. 7 [file 44319_2024_198_MOESM10_ESM.zip › Figure 7/Figure 7E/Raw Data of Figure 7E.xlsx]

## Sheet: Foglio1
	Figure 7E				PSD-95 stability after CHX treatment
													n=3
		DNA-PKcs -/- = KO			PSD95			mean		normalized			mean	s.d.	sem
			KO	T0	117.072	122.1	129.29	122.821	T0	1.08	1.12	1.17	1.12333	0.0450925	0.03
				9H	100.6	104.05	100.156	101.602		0.89	0.87	0.98	0.913333	0.0585947	0.035
				24H	95.3	77.3	96	89.5333		0.84	0.71	0.82	0.79	0.07	0.04
				48H	66.4	74	87	75.8		0.6	0.67	0.79	0.686667	0.0960902	0.06
								mean
			KO		tubulin
					108.4	109.4	110.5	109.433
					112.6	119.6	102.2	111.467
					113.6	109.6	117.4	113.533
					110.1	111.1	109.9	110.367
					PSD-95			mean		normalized			mean	s.d.	sem
			WT	T0	138.8	152.1	144.2	145.033	T0	1.19	1.36	1.33	1.29333	0.0907377	0.052
				9H	141.1	144.2	156.7	147.333		1.17	1.21	1.29	1.22333	0.061101	0.04
				24H	150.7	145.7	139	145.133		1.25	1.21	1.17	1.21	0.04	0.023
				48H	147.2	153.7	145.2	148.7		1.17	1.33	1.16	1.22	0.0953939	0.055
					Tubulin			mean
			WT		116.7	112.1	108.4	112.4
					120.7	118.9	121.7	120.433
					120.9	120.4	118.7	120
					126	115.6	125.4	122.333
							Final Graph
										KO	WT
								KO	WT	sem	sem
							T0	1.123	1.29	0.03	0.052
							9H	0.913	1.22	0.035	0.04
							24H	0.79	1.21	0.04	0.023
							48H	0.69	1.22	0.06	0.055
