# Supplementary material for: The DNA repair protein DNA-PKcs modulates synaptic plasticity via PSD-95 phosphorylation and stability
Source: EMBO Rep. 2024 Jul 31;25(8):27. doi: 10.1038/s44319-024-00198-3 (PMC11315936; doi:10.1038/s44319-024-00198-3)
Supplement: Supplementary file 11 — Source data Fig. 8 [file 44319_2024_198_MOESM11_ESM.zip]

Archive with 17 entries (14 files):
- Figure 8/
- Figure 8/.DS_Store
- __MACOSX/Figure 8/._.DS_Store
- Figure 8/Figure 8D/
- Figure 8/Figure 8B/
- Figure 8/Figure 8D/.DS_Store
- __MACOSX/Figure 8/Figure 8D/._.DS_Store
- Figure 8/Figure 8D/Raw Data of Figure 8D upper panel.xlsx
- __MACOSX/Figure 8/Figure 8D/._Raw Data of Figure 8D upper panel.xlsx
- Figure 8/Figure 8D/Figure 8D.tiff
- __MACOSX/Figure 8/Figure 8D/._Figure 8D.tiff
- Figure 8/Figure 8D/Raw Data of Figure 8D lower panel  and of Appendix Figure S1.xlsx
- __MACOSX/Figure 8/Figure 8D/._Raw Data of Figure 8D lower panel  and of Appendix Figure S1.xlsx
- Figure 8/Figure 8B/.DS_Store
- __MACOSX/Figure 8/Figure 8B/._.DS_Store
- Figure 8/Figure 8B/Figure 8B.tiff
- __MACOSX/Figure 8/Figure 8B/._Figure 8B.tiff
