# Supplementary material for: The DNA repair protein DNA-PKcs modulates synaptic plasticity via PSD-95 phosphorylation and stability
Source: EMBO Rep. 2024 Jul 31;25(8):27. doi: 10.1038/s44319-024-00198-3 (PMC11315936; doi:10.1038/s44319-024-00198-3)
Supplement: Supplementary file 11 — Source data Fig. 8 [file 44319_2024_198_MOESM11_ESM.zip › Figure 8/Figure 8D/Raw Data of Figure 8D upper panel.xlsx]

## Sheet: Foglio1
											Raw Data of Figure 8D upper panel							DNA-PKcs -/- = KO
																		Final Graph
																					T87E	S308E
																		in KO			n=3
																		T87E	S308E	s.d.	sem	s.d.	sem
																	T0	1.2	1.14	0.081	0.05	0.095	0.055
																	24h	1.15	1.12	0.05	0.03	0.049	0.03
		Flag T87E in KO							Normalized			Mean	s.d.				48h	1.09	1.15	0.057	0.033	0.055	0.032
						Mean
		T0	114.7	120.3	123.5	119.5		T0	1.16	1.29	1.14	1.19667	0.0814453
		24h	118.3	119.6	134.6	124.167		24h	1.16	1.1	1.2	1.15333	0.0503322
		48h	120.5	124.7	110.7	118.633		48h	1.11	1.14	1.03	1.09333	0.0568624
		Tubulin KO T87E				Mean
		T0	99.3	93.2	107.9	100.133
		24h	102.3	112.9	112.1	109.1
		48h	108.8	109.3	107.5	108.533
		Flag S308E in KO				Mean			Normalized			Mean
		T0	137.2	131.4	145.6	138.067		T0	1.14	1.05	1.24	1.14333	0.0950438
		24h	128.9	130.2	142.1	133.733		24h	1.09	1.18	1.1	1.12333	0.0493288
		48h	128.2	134.7	139.5	134.133		48h	1.18	1.09	1.19	1.15333	0.0550757
		Tubulin S308E in KO				Mean
		T0	120.5	125.3	117.2	121
		24h	118.8	110.3	129.7	119.6
		48h	108.6	123.1	116.9	116.2
