# Supplementary material for: The DNA repair protein DNA-PKcs modulates synaptic plasticity via PSD-95 phosphorylation and stability
Source: EMBO Rep. 2024 Jul 31;25(8):27. doi: 10.1038/s44319-024-00198-3 (PMC11315936; doi:10.1038/s44319-024-00198-3)
Supplement: Supplementary file 11 — Source data Fig. 8 [file 44319_2024_198_MOESM11_ESM.zip › Figure 8/Figure 8D/Raw Data of Figure 8D lower panel and of Appendix Figure S1.xlsx]

## Sheet: Foglio 1 - Row statistics suppl
Raw Data of Figure 8D lower panel and of Appendix Figure S1
	T0			T24			T48
S308E in WT	1,14	1,13	1,03	1,04	1,12	0,92	1,01	1	1,18
T87E inWT	1,1	1	0,88	916	0,87	975	0,99	0,88	0,86
T87A in WT	1,12	1,04	1,03	0,74	0,68	0,62	0,63	0,52	0,5
S308A in WT	0,87	0,86	0,95	0,72	0,64	0,52	0,58	0,49	0,38
	T0			T24			T48
	mean	sem	n°	mean	sem	n°	mean	sem	n°
S308E in WT	1,1	0,035118846	3	1,026666667	0,058118653	3	1,063333333	0,058404718	3
T87E inWT	0,993333333	0,063595947	3	0,920333333	0,030388229	3	0,91	0,040414519	3
T87A in WT	1,063333333	0,028480012	3	0,68	0,034641016	3	0,55	0,040414519	3
S308A in WT	0,893333333	0,028480012	3	0,626666667	0,058118653	3	0,483333333	0,057831172	3
