# Supplementary material for: The DNA repair protein DNA-PKcs modulates synaptic plasticity via PSD-95 phosphorylation and stability
Source: EMBO Rep. 2024 Jul 31;25(8):27. doi: 10.1038/s44319-024-00198-3 (PMC11315936; doi:10.1038/s44319-024-00198-3)
Supplement: Supplementary file 12 — Source data Fig. 9 [file 44319_2024_198_MOESM12_ESM.zip]

Archive with 12 entries (9 files):
- Figure 9/
- __MACOSX/._Figure 9
- Figure 9/.DS_Store
- __MACOSX/Figure 9/._.DS_Store
- Figure 9/Figure 9C/
- Figure 9/Figure 9A/
- Figure 9/Figure 9C/.DS_Store
- __MACOSX/Figure 9/Figure 9C/._.DS_Store
- Figure 9/Figure 9C/Raw statistics of Fig 9C.xlsx
- __MACOSX/Figure 9/Figure 9C/._Raw statistics of Fig 9C.xlsx
- Figure 9/Figure 9A/Figure 9A.tiff
- __MACOSX/Figure 9/Figure 9A/._Figure 9A.tiff
