# Supplementary material for: The DNA repair protein DNA-PKcs modulates synaptic plasticity via PSD-95 phosphorylation and stability
Source: EMBO Rep. 2024 Jul 31;25(8):27. doi: 10.1038/s44319-024-00198-3 (PMC11315936; doi:10.1038/s44319-024-00198-3)
Supplement: Supplementary file 12 — Source data Fig. 9 [file 44319_2024_198_MOESM12_ESM.zip › Figure 9/Figure 9C/Raw statistics of Fig 9C.xlsx]

## Sheet: Raw statistics of Fig 9C
Figure 9C	DNA-PKcs -/- + Empty vector			DNA-PKcs -/- + PSD-95wt			DNA-PKcs -/- + S308E			DNA-PKcs -/- + T87E
/50um	0.2	0.304	0.24	0.42	0.25	0.37	0.65	0.6	0.54	0.76	0.82	0.63
	DNA-PKcs -/- + Empty vector			DNA-PKcs -/- + PSD-95wt			DNA-PKcs -/- + S308E			DNA-PKcs -/- + T87E
	mean	sem	n°	mean	sem	n°	mean	sem	n°	mean	sem	n°
/50um	0.248	0.0302875	3	0.347	0.0517472	3	0.597	0.034801	3	0.736667	0.0600925	3
n=30 for each experimental group

## Sheet: data distribution
	DNA-PKcs -/- + Empty vector											DNA-PKcs -/- + PSD-95wt											DNA-PKcs -/- + S308E											DNA-PKcs -/- + T87E
1°	0.22	0.2	0.18	0.12	0.18	0.32	0.36	0.1	0.18	0.14		0.5	0.44	0.42	0.44	0.4	0.52	0.4	0.38	0.28	0.4		0.7	0.62	0.66	0.76	0.62	0.72	0.44	0.74	0.66	0.56		0.88	0.8	0.78	0.86	0.68	0.82	0.8	0.9	0.88	0.78
2°	0.44	0.26	0.16	0.46	0.32	0.36	0.3	0.36	0.18	0.2		0.36	0.22	0.24	0.24	0.3	0.18	0.26	0.38	0.16	0.2		0.5	0.58	0.72	0.76	0.78	0.52	0.52	0.54	0.44	0.56		0.6	0.88	0.74	0.9	0.72	0.66	0.76	0.68	0.86	0.78
3°	0.32	0.13	0.38	0.26	0.27	0.36	0.15	0.11	0.22	0.2		0.36	0.4	0.34	0.3	0.4	0.44	0.32	0.38	0.36	0.4		0.4	0.48	0.66	0.76	0.56	0.52	0.46	0.54	0.58	0.44		0.82	0.68	0.7	0.76	0.68	0.6	0.74	0.48	0.42	0.42
		DNA-PKcs -/- + Empty vector	DNA-PKcs -/- + PSD-95wt	DNA-PKcs -/- + S308E	DNA-PKcs -/- + T87E
