# Supplementary material for: The DNA repair protein DNA-PKcs modulates synaptic plasticity via PSD-95 phosphorylation and stability
Source: EMBO Rep. 2024 Jul 31;25(8):27. doi: 10.1038/s44319-024-00198-3 (PMC11315936; doi:10.1038/s44319-024-00198-3)
Supplement: Supplementary file 13 — Source data Fig. 10 [file 44319_2024_198_MOESM13_ESM.zip]

Archive with 18 entries (14 files):
- Figure 10/
- Figure 10/.DS_Store
- __MACOSX/Figure 10/._.DS_Store
- Figure 10/Figure 10F/
- Figure 10/Figure 10E/
- Figure 10/Figure 10B/
- Figure 10/Figure 10F/Raw Data of Fig 10F left panel.xlsx
- __MACOSX/Figure 10/Figure 10F/._Raw Data of Fig 10F left panel.xlsx
- Figure 10/Figure 10F/Raw Data of Fig 10F right panel.xlsx
- __MACOSX/Figure 10/Figure 10F/._Raw Data of Fig 10F right panel.xlsx
- Figure 10/Figure 10E/.DS_Store
- __MACOSX/Figure 10/Figure 10E/._.DS_Store
- Figure 10/Figure 10E/Figure 10E.tiff
- __MACOSX/Figure 10/Figure 10E/._Figure 10E.tiff
- Figure 10/Figure 10B/.DS_Store
- __MACOSX/Figure 10/Figure 10B/._.DS_Store
- Figure 10/Figure 10B/Raw Data of Figure 10B.xlsx
- __MACOSX/Figure 10/Figure 10B/._Raw Data of Figure 10B.xlsx
