# Supplementary material for: The DNA repair protein DNA-PKcs modulates synaptic plasticity via PSD-95 phosphorylation and stability
Source: EMBO Rep. 2024 Jul 31;25(8):27. doi: 10.1038/s44319-024-00198-3 (PMC11315936; doi:10.1038/s44319-024-00198-3)
Supplement: Supplementary file 13 — Source data Fig. 10 [file 44319_2024_198_MOESM13_ESM.zip › Figure 10/Figure 10F/Raw Data of Fig 10F left panel.xlsx]

## Sheet: Foglio1
DNA-PKcs -/- + EGFP																															DNA-PK -/- + T87E									DNA-PK -/- + S308E
	104.121	105.912		102.07																									93.4761			93.9702						106.762	105.969	97.5143	103.345	97.4721
	105.206	89.1892		109.258																									99.3184	98.1911		104.15						103.585	108.272	104.398	101.278	103.877
102.572	99.7831	104.054	99.1106	100.632																									98.15	98.4454		97.1026	95.7623					86.0029	100.209	108.987	102.518	100.257
101.671	97.6139	104.054	101.652	100.632																									95.8131	96.6648		98.6688	94.3644					91.0868	100.209	142.256	103.758	100.536
101.07	96.5293	92.9054	98.094	97.4698																									105.161	96.6648	104.038	98.6688	101.354					96.8063	100.209	60.3442	100.451	101.65
98.517	97.6139	96.6216	100.635	100.632																									98.15	105.568	104.038	102.584	110.092					100.407	99.0576	57.3614	95.2837	92.1808
94.6124	99.7831	102.196	106.226	100.632																									91.1392	101.752	101.663	96.3195	104.849					106.762	92.1466	62.6386	96.7305	95.8012
98.2166	105.206	104.054	98.094	96.3197																									100.487	101.752	93.1116	105.716	103.102					101.678	99.0576	74.5698	94.457	91.0668
102.722	97.6139	100.338	101.652	97.4698																									105.161	97.9367	93.1116	96.3195	96.1118					99.5601	101.361	74.5698	99.2108	101.65
100.62	96.5293	98.4797	94.5362	94.8821																									113.34	103.024	104.038	106.5	94.3644					98.7127	93.2984	103.251	103.345	91.9023
153.783	151.844	176.52	238.882	439.908																									315.482	254.381	187.173	248.238	304.063					172.641	287.958	149.14	198.215	377.635
201.99	157.267	185.811	261.753	294.71																									286.271	343.414	242.755	266.249	207.951					215.007	268.377	199.618	230.458	377.356
220.762	183.297	185.811	246.506	309.086																									286.271	284.907	213.777	238.058	239.406					217.126	238.429	200.765	220.124	306.898
217.759	193.059	154.223	236.34	330.65																									286.271	292.538	230.404	240.407	286.588					238.309	254.555	164.054	210.823	291.303
235.029	195.228	176.52	228.717	345.026																									297.955	298.898	237.53	229.444	314.548					236.19	245.34	129.637	170.519	289.075
223.766	201.735	167.23	223.634	352.214																									303.798	309.073	273.159	231.793	332.023					244.663	253.403	103.251	196.355	284.897
204.993	200.651	167.23	221.093	359.402																									297.955	305.257	249.406	224.745	332.023					240.427	254.555	95.2199	180.853	277.378
201.239	196.312	157.939	236.34	345.026																									309.64	305.257	261.283	225.529	325.033					247.841	264.921	88.3365	186.02	265.96
215.506	189.805	157.939	231.258	345.026																									303.798	298.898	261.283	231.01	332.023					258.433	270.681	111.281	180.853	254.542
194.181	155.098	167.23	246.506	345.026																									280.428	292.538	244.656	213.782	326.78					254.196	259.162	126.195	175.686	240.06
195.983	143.167	167.23	213.469	337.838																									268.744	292.538	249.406	222.396	332.023					246.782	259.162	152.581	170.519	232.262
204.243	159.436	157.939	218.552	316.274																									268.744	286.179	230.404	216.915	314.548					249.959	253.403	160.612	166.385	225.3
192.228	156.182	176.52	223.634	294.71																									292.113	279.819	237.53	219.264	309.305					236.19	247.644	172.084	165.351	209.983
192.228	173.536	176.52	221.093	301.898																									280.428	286.179	237.53	203.602	305.81					227.717	253.403	168.642	170.519	205.805
174.207	173.536	176.52	216.01	301.898																									292.113	278.547	223.278	199.687	314.548					227.293	241.885	180.115	165.351	202.185
181.566	163.774	176.52	218.552	287.522																									251.217	262.012	201.9	198.904	298.82					233.013	236.126	172.084	160.184	187.425
174.207	171.367	157.939	203.304	265.957																									286.271	263.284	201.9	206.734	298.82					215.431	230.367	159.465	160.184	193.552
186.972	163.774	157.939	185.515	265.957																									286.271	254.381	197.15	203.602	286.588					215.007	224.607	142.256	158.117	186.589
188.624	145.336	157.939	177.891	280.334																									280.428	263.284	213.777	195.771	291.83					211.83	218.848	165.201	165.351	183.526
178.712	140.998	167.23	177.891	258.769																									280.428	251.837	190.024	192.639	279.598					210.347	218.848	167.495	151.917	177.121
167.599	151.844	157.939	172.808	251.581																									261.733	250.565	225.653	183.242	279.598					208.864	218.848	145.698	149.85	163.196
164.445	145.336	148.649	172.3	230.017																									268.744	242.934	199.525	195.771	267.366					215.007	224.607	149.14	150.883	160.69
171.203	152.928	148.649	158.069	230.017																									264.07	239.118	178.147	177.76	263.871					215.007	214.241	156.023	149.85	164.032
171.203	145.336	148.649	162.643	230.017																									262.902	240.39	201.9	187.94	262.123					215.007	207.33	152.581	149.85	162.639
154.684	139.913	161.655	149.936	215.641																									260.565	226.145	178.147	180.11	258.628					206.534	201.571	157.17	129.181	167.095
152.431	140.998	139.358	162.643	215.641																									258.228	218.005	182.898	166.797	255.133					207.593	207.33	157.17	134.348	155.677
159.94	133.406	157.939	170.267	194.077																									257.059	217.241	182.898	167.58	256.881					206.534	201.571	152.581	127.114	156.512
148.226	134.49	141.216	170.267	194.077																									257.059	212.408	175.772	172.279	246.396					204.628	195.811	149.14	124.013	154.006
149.127	137.744	139.358	160.102	196.952																									239.533	209.356	166.271	166.797	237.658					208.652	190.052	145.698	124.013	140.638
160.24	134.49	139.358	149.936	194.077																									239.533	216.224	156.77	172.279	244.648					204.628	184.293	149.14	124.013	136.183
147.025	137.744	148.649	147.395	179.701																									233.69	208.338	154.394	163.665	237.658					212.677	188.9	141.109	118.846	130.613
151.079	119.306	135.642	142.313	172.513																									234.859	205.031	154.394	165.231	234.163					209.712	184.293	141.109	117.813	140.638
153.182	119.306	139.358	152.478	186.889																									233.69	205.031	156.77	162.099	239.406					209.712	184.293	141.109	114.713	137.297
153.182	125.813	148.649	144.854	172.513																									226.68	197.654	152.019	161.316	225.426					201.238	184.293	149.14	109.545	137.575
156.936	124.729	131.926	149.936	181.139																									217.332	191.294	156.77	162.099	214.941					198.273	184.293	137.667	105.412	139.246
158.438	122.56	124.493	134.689	172.513																									239.533	198.672	149.644	157.4	220.184					199.756	190.052	137.667	109.545	122.258
150.028	119.306	130.068	121.982	173.951																									222.006	201.724	156.77	162.882	221.931					203.992	176.23	118.164	114.713	130.891
150.929	119.306	124.493	111.817	176.826																									210.321	187.224	152.019	156.617	213.194					204.416	177.382	98.6616	110.579	129.777
151.68	120.391	130.068	139.771	168.2																									210.321	198.163	135.392	156.617	220.184					194.248	178.534	105.545	110.579	119.751
150.028	122.56	117.061	119.441	168.2																									198.637	186.716	135.392	156.617	227.173					195.731	169.319	98.6616	108.512	125.043
148.677	114.968	105.912	124.523	165.325																									229.017	194.093	133.017	153.485	214.941					199.12	161.256	102.103	103.345	121.422
148.076	116.052	118.919	114.358	162.45																									231.353	183.917	133.017	151.919	221.931					199.756	168.167	95.2199	103.345	111.397
153.783	126.898	111.487	119.441	158.137																									230.185	189.26	154.394	151.136	209.699					199.967	149.738	94.0727	100.244	106.105
150.028	116.052	105.912	117.408	158.137																									216.164	185.698	125.891	149.569	202.709					206.534	165.864	90.631	96.1105	113.068
150.929	116.052	117.061	111.309	158.137																									222.006	183.154	142.518	146.437	204.456					203.992	161.256	103.251	100.244	96.9152
148.076	123.644	111.487	101.652	165.325																									223.174	184.172	116.389	143.305	202.709					201.238	165.864	82.6004	93.0101	108.333
153.933	116.052	102.196	98.094	172.513																									202.142	183.154	125.891	144.871	193.971					197.214	155.497	68.8337	102.311	98.5861
137.113	111.714	98.4797	109.276	158.137																									216.164	182.391	118.765	140.172	197.466					192.765	153.194	73.1931	88.8764	100.257
144.622	105.206	104.054	114.358	150.949																									210.321	176.54	118.765	135.474	204.456					190.647	154.345	72.2753	85.776	97.4721
[truncated: 9 more columns]
