# Supplementary material for: The DNA repair protein DNA-PKcs modulates synaptic plasticity via PSD-95 phosphorylation and stability
Source: EMBO Rep. 2024 Jul 31;25(8):27. doi: 10.1038/s44319-024-00198-3 (PMC11315936; doi:10.1038/s44319-024-00198-3)
Supplement: Supplementary file 13 — Source data Fig. 10 [file 44319_2024_198_MOESM13_ESM.zip › Figure 10/Figure 10F/Raw Data of Fig 10F right panel.xlsx]

## Sheet: Foglio1
DNA-Pcs -/-		DNA-Pcs -/-		DNA-Pcs -/-		DNA-Pcs -/-
EGFP		S308E		PSD-95 wt		T87E		WT	DNA-PKcs -/-
131.721		198.254		130.744		216.695		161.649	116.763
105.64		159.058		129.085		184.38		140.992	101.58
92.3108		88.7328		110.077		129.346		165.724	94.4485
84.2694		97.7076		124.426		146.295		124.401	112.746
148.792		106.536		195.883		206.998		123.523	76.2401
				121.272				200.553	83.879
				170.012				127.709	115.048
				187.591				201.932	92.4005
				156.84				186.841	76.4128
								330.796
								88.3404
								180.221
								148.169
								184.032
								237.074
								219.094
