# Supplementary material for: The DNA repair protein DNA-PKcs modulates synaptic plasticity via PSD-95 phosphorylation and stability
Source: EMBO Rep. 2024 Jul 31;25(8):27. doi: 10.1038/s44319-024-00198-3 (PMC11315936; doi:10.1038/s44319-024-00198-3)
Supplement: Supplementary file 13 — Source data Fig. 10 [file 44319_2024_198_MOESM13_ESM.zip › Figure 10/Figure 10B/Raw Data of Figure 10B.xlsx]

## Sheet: Foglio1
			DNA-PKcs -/- neurons rAAV infected
				Sholl Analysis
Micrometers	Sholl Analysis number of intersections
	KO + EGFP	KO + S308E	KO + T87E	KO + PSD-95 wt	sem	sem	sem	sem
0	2.2	2.7	3	2.83	0.22	0.34	0.36	0.4
10	4.33	4.2	7	4.7	0.34	0.041	0.51	0.42
20	3.7	3.8	7	4	0.34	0.41	0.45	0.45
30	3.2	2.83	5.83	3.33	0.53	0.5	0.4	0.33
40	2.33	2	3.83	2.83	0.22	0.29	0.31	0.48
50	2.2	1.7	3	2.5	0.34	0.22	0.26	0.34
60	1.7	1.5	2.83	2.12	0.18	0.22	0.4	0.48
70	1.7	1.33	2.2	1.83	0.18	0.22	0.48	0.31
80	1.33	1	2	1.5	0.22	0	0.36	0.34
90	0.833	1	1.83	1.33	0.18	0	0.31	0.33
100	0.7	0.5	1.83	1	0.22	0.22	0.4	0.36
				KO= DNA-PKcs -/-

## Sheet: Foglio2
micrometers
	KO + GFP	Number of intersections						media	s.d.	sem		KO + S308	Number of intersections						media	s.d.	sem		KO + T87	Number of intersections						media	s.d.	sem			KO + PSD-95 wt		Number of intersections					media	s.d.	sem
0		2	3	3	2	2	1	2.16667	0.547723	0.22		0	2	3	3	2	4	2	2.66667	0.83666	0.34			2	3	2	3	4	4	3	0.894427	0.36				2	4	3	2	4	2	2.83333	0.983192	0.4
10		5	4	4	3	5	5	4.33333	0.83666	0.34		10	6	4	4	3	4	4	4.16667	1.09545	0.041	10		6	8	8	5	7	8	7	1.26491	0.51		10		6	5	5	3	5	4	4.66667	1.0328	0.42
20		3	5	4	3	4	3	3.66667	0.83666	0.34		20	5	4	3	3	5	3	3.83333	1	0.41	20		8	8	6	6	8	6	7	1.09545	0.45		20		5	5	3	3	5	3	4	1.09545	0.45
30		2	3	2	5	4	3	3.16667	1.30384	0.53		30	3	4	3	1	4	2	2.83333	1.22474	0.5	30		4	7	6	6	6	6	5.83333	0.983192	0.4		30		3	4	3	4	4	2	3.33333	0.816497	0.33
40		2	3	2	2	3	2	2.33333	0.547723	0.22		40	3	2	2	1	2	2	2	0.707107	0.29	40		3	5	3	4	4	4	3.83333	0.752773	0.31		40		5	3	3	2	2	2	2.83333	1.16905	0.48
50		2	1	2	3	3	2	2.16667	0.83666	0.34		50	2	1	2	1	2	2	1.66667	0.547723	0.22	50		2	3	3	3	4	3	3	0.632456	0.26		50		3	4	2	2	2	2	2.5	0.83666	0.34
60		2	1	2	2	2	1	1.66667	0.447214	0.18		60	2	1	2	1	2	1	1.5	0.547723	0.22	60		2	2	2	4	4	3	2.83333	0.983192	0.4		60		3	2	4	1	2	1	2.16667	1.16905	0.48
70		2	1	2	2	2	1	1.66667	0.447214	0.18		70	2	1	1	1	2	1	1.33333	0.547723	0.22	70		2	1	1	4	2	3	2.16667	1.16905	0.48		70		3	2	1	2	2	1	1.83333	0.752773	0.31
80		1	1	1	2	2	1	1.33333	0.547723	0.22		80	1	1	1	1	1	1	1	0	0	80		1	1	3	2	3	2	2	0.894427	0.36		80		3	1	2	1	1	1	1.5	0.83666	0.34
90		1	0	1	1	1	1	0.833333	0.447214	0.18		90	1	1	1	1	1	1	1	0	0	90		1	1	2	2	2	3	1.83333	0.752773	0.31		90		1	1	3	1	1	1	1.33333	0.816497	0.33
100		0	0	1	1	1	1	0.666667	0.547723	0.22		100	0	1	0	1	1	0	0.5	0.547723	0.22	100		2	1	1	1	3	3	1.83333	0.983192	0.4		100		2	1	2	0	1	0	1	0.894427	0.36
