# Supplementary material for: The DNA repair protein DNA-PKcs modulates synaptic plasticity via PSD-95 phosphorylation and stability
Source: EMBO Rep. 2024 Jul 31;25(8):27. doi: 10.1038/s44319-024-00198-3 (PMC11315936; doi:10.1038/s44319-024-00198-3)
Supplement: Supplementary file 14 — Figure EV3 Source Data [file 44319_2024_198_MOESM14_ESM.zip]

Archive with 5 entries (4 files):
- Figure EV3/
- Figure EV3/Raw Data of Figure EV3.xlsx
- __MACOSX/Figure EV3/._Raw Data of Figure EV3.xlsx
- Figure EV3/Figure EV3.tiff
- __MACOSX/Figure EV3/._Figure EV3.tiff
