# Supplementary material for: The DNA repair protein DNA-PKcs modulates synaptic plasticity via PSD-95 phosphorylation and stability
Source: EMBO Rep. 2024 Jul 31;25(8):27. doi: 10.1038/s44319-024-00198-3 (PMC11315936; doi:10.1038/s44319-024-00198-3)
Supplement: Supplementary file 14 — Figure EV3 Source Data [file 44319_2024_198_MOESM14_ESM.zip › Figure EV3/Raw Data of Figure EV3.xlsx]

## Sheet: Foglio1
				DNA-PKcs -/- = KO						PSD-95 wt in KO neurons western blot
			PSD-95 wt in KO neurons western blot
										Normalized values			mean	s.d.	sem
			FLAG	FLAG	FLAG
		T0	127.45	148	151.98				T0	0.95	1.06	1.12	1.04333	0.0862168	0.049
		T24	97.46	114.76	82.45				T24	0.73	0.82	0.61	0.72	0.105357	0.061
		T48	57.34	77.32	48.94				T48	0.47	0.55	0.36	0.46	0.0953939	0.055
			Tubulin	Tubulin	Tubulin
		T0	133.71	139.2	135.77
		T24	133.15	140.1	135.98
		T48	122.8	140.42	136.21														Final Graph combined
																					KO	WT
																			KO	WT	sem	sem
																		T0	1.04	1.21	0.049	0.07
																		T24	0.72	1.18	0.061	0.04
																		T48	0.46	1.14	0.055	0.075
			PSD-95 wt in WT neurons western blot
			FLAG	FLAG	FLAG
		T0	146.76	130.46	152.58				PSD-95 wt in WT neurons western blot
		T24	137.12	149.21	132.51
		T48	117.35	138.78	145.27				Normalized	Values			mean	s.d.	sem
									T0	1.26	1.08	1.3	1.21333	0.117189	0.07
			Tubulin	Tubulin	Tubulin				T24h	1.21	1.22	1.11	1.18	0.0608276	0.04
		T0	116.46	121.2	116.95				T48h	1	1.16	1.25	1.13667	0.126623	0.075
		T24	113.11	122.71	119.32
		T48	117.11	119.93	116.01
